# Supplementary material for: Coupling photocatalytic CO2 reduction and CH3OH oxidation for selective dimethoxymethane production
Source: Nat Commun. 2024 Jul 18;15:6047. doi: 10.1038/s41467-024-49927-1 (PMC11258228; doi:10.1038/s41467-024-49927-1)
Supplement: Supplementary file 3 — Source data [file 41467_2024_49927_MOESM3_ESM.xlsx]

## Sheet: Figure 2b
	BTO		W-BTO		Ag-BTO		Ag.W-BTO-50		Ag.W-BTO		Ag.W-BTO-150		Anatase TiO2 PDF#21-1272		Ag
10	46.6667	10	40	10	73.3333	10	46.6667	10	41.6667	10	60	25.281	100	38.116	100
10.01	60	10.01	20	10.01	20	10.01	40	10.01	75	10.01	33.3333	36.946	10	44.277	40
10.02	53.3333	10.02	26.6667	10.02	33.3333	10.02	53.3333	10.02	41.6667	10.02	86.6667	37.8	20	64.426	25
10.03	53.3333	10.03	40	10.03	40	10.03	53.3333	10.03	25	10.03	46.6667	38.575	10	77.472	26
10.04	40	10.04	80	10.04	53.3333	10.04	46.6667	10.04	41.6667	10.04	60	48.049	35
10.05	26.6667	10.05	33.3333	10.05	13.3333	10.05	60	10.05	33.3333	10.05	46.6667	53.89	20
10.06	20	10.06	66.6667	10.06	40	10.06	26.6667	10.06	50	10.06	73.3333	55.06	20
10.07	20	10.07	20	10.07	66.6667	10.07	60	10.07	100	10.07	40	62.119	4
10.08	20	10.08	26.6667	10.08	40	10.08	40	10.08	50	10.08	60	62.688	14
10.09	66.6667	10.09	100	10.09	40	10.09	40	10.09	41.6667	10.09	40	68.76	6
10.1	46.6667	10.1	20	10.1	46.6667	10.1	60	10.1	50	10.1	40	70.309	6
10.11	26.6667	10.11	46.6667	10.11	66.6667	10.11	33.3333	10.11	41.6667	10.11	46.6667	74.029	2
10.12	40	10.12	73.3333	10.12	46.6667	10.12	66.6667	10.12	41.6667	10.12	40	75.029	10
10.13	46.6667	10.13	33.3333	10.13	40	10.13	46.6667	10.13	58.3333	10.13	46.6667	76.017	4
10.14	33.3333	10.14	53.3333	10.14	106.667	10.14	46.6667	10.14	41.6667	10.14	53.3333
10.15	33.3333	10.15	33.3333	10.15	73.3333	10.15	33.3333	10.15	50	10.15	66.6667
10.16	20	10.16	33.3333	10.16	33.3333	10.16	40	10.16	75	10.16	60
10.17	26.6667	10.17	33.3333	10.17	33.3333	10.17	26.6667	10.17	58.3333	10.17	26.6667
10.18	46.6667	10.18	53.3333	10.18	53.3333	10.18	66.6667	10.18	25	10.18	46.6667
10.19	40	10.19	53.3333	10.19	33.3333	10.19	60	10.19	58.3333	10.19	6.66667
10.2	26.6667	10.2	60	10.2	26.6667	10.2	60	10.2	25	10.2	46.6667
10.21	46.6667	10.21	26.6667	10.21	53.3333	10.21	13.3333	10.21	33.3333	10.21	40
10.22	53.3333	10.22	20	10.22	46.6667	10.22	80	10.22	33.3333	10.22	33.3333
10.23	46.6667	10.23	26.6667	10.23	26.6667	10.23	73.3333	10.23	58.3333	10.23	46.6667
10.24	33.3333	10.24	33.3333	10.24	60	10.24	66.6667	10.24	50	10.24	46.6667
10.25	20	10.25	26.6667	10.25	53.3333	10.25	60	10.25	41.6667	10.25	66.6667
10.26	33.3333	10.26	20	10.26	6.66667	10.26	33.3333	10.26	50	10.26	33.3333
10.27	40	10.27	60	10.27	46.6667	10.27	73.3333	10.27	50	10.27	53.3333
10.28	73.3333	10.28	20	10.28	20	10.28	73.3333	10.28	25	10.28	46.6667
10.29	33.3333	10.29	40	10.29	33.3333	10.29	73.3333	10.29	25	10.29	20
10.3	46.6667	10.3	53.3333	10.3	20	10.3	73.3333	10.3	33.3333	10.3	33.3333
10.31	60	10.31	86.6667	10.31	13.3333	10.31	26.6667	10.31	25	10.31	46.6667
10.32	46.6667	10.32	13.3333	10.32	80	10.32	86.6667	10.32	91.6667	10.32	60
10.33	40	10.33	46.6667	10.33	46.6667	10.33	13.3333	10.33	50	10.33	46.6667
10.34	26.6667	10.34	60	10.34	33.3333	10.34	66.6667	10.34	33.3333	10.34	6.66667
10.35	13.3333	10.35	60	10.35	40	10.35	40	10.35	50	10.35	53.3333
10.36	53.3333	10.36	53.3333	10.36	60	10.36	86.6667	10.36	25	10.36	33.3333
10.37	40	10.37	40	10.37	46.6667	10.37	53.3333	10.37	25	10.37	33.3333
10.38	60	10.38	40	10.38	46.6667	10.38	80	10.38	66.6667	10.38	26.6667
10.39	60	10.39	46.6667	10.39	40	10.39	86.6667	10.39	75	10.39	73.3333
10.4	40	10.4	53.3333	10.4	73.3333	10.4	53.3333	10.4	41.6667	10.4	33.3333
10.41	20	10.41	53.3333	10.41	40	10.41	46.6667	10.41	41.6667	10.41	46.6667
10.42	46.6667	10.42	26.6667	10.42	93.3333	10.42	33.3333	10.42	33.3333	10.42	33.3333
10.43	46.6667	10.43	53.3333	10.43	26.6667	10.43	53.3333	10.43	58.3333	10.43	66.6667
10.44	53.3333	10.44	66.6667	10.44	33.3333	10.44	80	10.44	66.6667	10.44	33.3333
10.45	66.6667	10.45	33.3333	10.45	40	10.45	40	10.45	16.6667	10.45	66.6667
10.46	33.3333	10.46	40	10.46	40	10.46	53.3333	10.46	66.6667	10.46	40
10.47	26.6667	10.47	46.6667	10.47	33.3333	10.47	66.6667	10.47	66.6667	10.47	26.6667
10.48	26.6667	10.48	40	10.48	33.3333	10.48	26.6667	10.48	75	10.48	26.6667
10.49	26.6667	10.49	40	10.49	40	10.49	80	10.49	50	10.49	80
10.5	60	10.5	20	10.5	46.6667	10.5	46.6667	10.5	41.6667	10.5	66.6667
10.51	20	10.51	53.3333	10.51	40	10.51	13.3333	10.51	58.3333	10.51	46.6667
10.52	53.3333	10.52	33.3333	10.52	46.6667	10.52	73.3333	10.52	8.33333	10.52	73.3333
10.53	46.6667	10.53	40	10.53	33.3333	10.53	46.6667	10.53	25	10.53	73.3333
10.54	46.6667	10.54	53.3333	10.54	53.3333	10.54	40	10.54	41.6667	10.54	26.6667
10.55	26.6667	10.55	40	10.55	66.6667	10.55	53.3333	10.55	33.3333	10.55	53.3333
10.56	26.6667	10.56	53.3333	10.56	46.6667	10.56	66.6667	10.56	33.3333	10.56	20
10.57	20	10.57	20	10.57	60	10.57	33.3333	10.57	25	10.57	80
10.58	26.6667	10.58	26.6667	10.58	46.6667	10.58	40	10.58	66.6667	10.58	100
10.59	33.3333	10.59	53.3333	10.59	40	10.59	33.3333	10.59	50	10.59	46.6667
10.6	33.3333	10.6	26.6667	10.6	60	10.6	46.6667	10.6	50	10.6	40
10.61	40	10.61	20	10.61	33.3333	10.61	60	10.61	50	10.61	40
10.62	33.3333	10.62	20	10.62	13.3333	10.62	40	10.62	41.6667	10.62	33.3333
10.63	20	10.63	26.6667	10.63	46.6667	10.63	40	10.63	25	10.63	80
10.64	60	10.64	46.6667	10.64	40	10.64	66.6667	10.64	116.667	10.64	33.3333
10.65	60	10.65	26.6667	10.65	13.3333	10.65	13.3333	10.65	41.6667	10.65	60
10.66	66.6667	10.66	40	10.66	20	10.66	46.6667	10.66	25	10.66	33.3333
10.67	13.3333	10.67	20	10.67	33.3333	10.67	60	10.67	16.6667	10.67	66.6667
10.68	33.3333	10.68	53.3333	10.68	26.6667	10.68	73.3333	10.68	58.3333	10.68	20
10.69	53.3333	10.69	60	10.69	33.3333	10.69	66.6667	10.69	33.3333	10.69	13.3333
10.7	20	10.7	53.3333	10.7	53.3333	10.7	46.6667	10.7	33.3333	10.7	40
10.71	86.6667	10.71	20	10.71	26.6667	10.71	33.3333	10.71	41.6667	10.71	60
10.72	46.6667	10.72	40	10.72	40	10.72	26.6667	10.72	58.3333	10.72	20
10.73	20	10.73	46.6667	10.73	40	10.73	33.3333	10.73	58.3333	10.73	46.6667
10.74	40	10.74	60	10.74	33.3333	10.74	80	10.74	41.6667	10.74	33.3333
10.75	40	10.75	20	10.75	33.3333	10.75	60	10.75	58.3333	10.75	46.6667
10.76	46.6667	10.76	66.6667	10.76	66.6667	10.76	26.6667	10.76	50	10.76	46.6667
10.77	53.3333	10.77	13.3333	10.77	26.6667	10.77	80	10.77	41.6667	10.77	73.3333
10.78	46.6667	10.78	20	10.78	33.3333	10.78	33.3333	10.78	66.6667	10.78	40
10.79	20	10.79	40	10.79	33.3333	10.79	26.6667	10.79	33.3333	10.79	60
10.8	46.6667	10.8	20	10.8	13.3333	10.8	66.6667	10.8	41.6667	10.8	20
10.81	40	10.81	33.3333	10.81	60	10.81	66.6667	10.81	25	10.81	60
10.82	46.6667	10.82	66.6667	10.82	46.6667	10.82	26.6667	10.82	108.333	10.82	40
10.83	13.3333	10.83	26.6667	10.83	20	10.83	46.6667	10.83	58.3333	10.83	60
10.84	53.3333	10.84	33.3333	10.84	40	10.84	53.3333	10.84	33.3333	10.84	40
10.85	40	10.85	33.3333	10.85	20	10.85	33.3333	10.85	33.3333	10.85	46.6667
10.86	33.3333	10.86	20	10.86	33.3333	10.86	60	10.86	75	10.86	33.3333
10.87	20	10.87	40	10.87	53.3333	10.87	26.6667	10.87	100	10.87	40
10.88	26.6667	10.88	46.6667	10.88	33.3333	10.88	40	10.88	33.3333	10.88	33.3333
10.89	33.3333	10.89	66.6667	10.89	73.3333	10.89	46.6667	10.89	0	10.89	46.6667
10.9	46.6667	10.9	26.6667	10.9	40	10.9	53.3333	10.9	58.3333	10.9	53.3333
10.91	33.3333	10.91	26.6667	10.91	60	10.91	26.6667	10.91	25	10.91	46.6667
10.92	26.6667	10.92	40	10.92	33.3333	10.92	40	10.92	66.6667	10.92	26.6667
10.93	26.6667	10.93	20	10.93	60	10.93	33.3333	10.93	83.3333	10.93	40
10.94	33.3333	10.94	26.6667	10.94	40	10.94	86.6667	10.94	66.6667	10.94	40
10.95	26.6667	10.95	26.6667	10.95	60	10.95	26.6667	10.95	41.6667	10.95	60
10.96	46.6667	10.96	80	10.96	80	10.96	40	10.96	33.3333	10.96	40
10.97	13.3333	10.97	33.3333	10.97	33.3333	10.97	40	10.97	58.3333	10.97	20
10.98	40	10.98	33.3333	10.98	40	10.98	46.6667	10.98	50	10.98	26.6667
10.99	33.3333	10.99	40	10.99	46.6667	10.99	53.3333	10.99	25	10.99	46.6667
11	66.6667	11	33.3333	11	33.3333	11	46.6667	11	25	11	20
11.01	6.66667	11.01	33.3333	11.01	40	11.01	40	11.01	50	11.01	60
11.02	33.3333	11.02	26.6667	11.02	46.6667	11.02	20	11.02	8.33333	11.02	40
11.03	40	11.03	73.3333	11.03	60	11.03	53.3333	11.03	50	11.03	46.6667
11.04	13.3333	11.04	33.3333	11.04	20	11.04	26.6667	11.04	33.3333	11.04	53.3333
11.05	40	11.05	46.6667	11.05	46.6667	11.05	53.3333	11.05	50	11.05	73.3333
11.06	73.3333	11.06	33.3333	11.06	33.3333	11.06	46.6667	11.06	50	11.06	66.6667
11.07	20	11.07	40	11.07	33.3333	11.07	26.6667	11.07	66.6667	11.07	33.3333
11.08	26.6667	11.08	46.6667	11.08	66.6667	11.08	66.6667	11.08	58.3333	11.08	26.6667
11.09	53.3333	11.09	53.3333	11.09	46.6667	11.09	60	11.09	33.3333	11.09	33.3333
11.1	33.3333	11.1	46.6667	11.1	40	11.1	66.6667	11.1	33.3333	11.1	33.3333
11.11	53.3333	11.11	46.6667	11.11	20	11.11	53.3333	11.11	66.6667	11.11	60
11.12	40	11.12	46.6667	11.12	46.6667	11.12	60	11.12	41.6667	11.12	53.3333
11.13	40	11.13	53.3333	11.13	53.3333	11.13	26.6667	11.13	33.3333	11.13	46.6667
11.14	33.3333	11.14	26.6667	11.14	33.3333	11.14	46.6667	11.14	58.3333	11.14	26.6667
11.15	33.3333	11.15	20	11.15	53.3333	11.15	46.6667	11.15	83.3333	11.15	33.3333
11.16	46.6667	11.16	60	11.16	53.3333	11.16	60	11.16	25	11.16	20
11.17	26.6667	11.17	26.6667	11.17	20	11.17	53.3333	11.17	75	11.17	53.3333
11.18	60	11.18	46.6667	11.18	46.6667	11.18	26.6667	11.18	41.6667	11.18	20
11.19	46.6667	11.19	40	11.19	46.6667	11.19	73.3333	11.19	66.6667	11.19	40
11.2	33.3333	11.2	33.3333	11.2	53.3333	11.2	33.3333	11.2	25	11.2	46.6667
11.21	26.6667	11.21	26.6667	11.21	60	11.21	46.6667	11.21	50	11.21	33.3333
11.22	6.66667	11.22	26.6667	11.22	40	11.22	46.6667	11.22	75	11.22	53.3333
11.23	13.3333	11.23	13.3333	11.23	13.3333	11.23	33.3333	11.23	50	11.23	53.3333
11.24	46.6667	11.24	26.6667	11.24	40	11.24	60	11.24	41.6667	11.24	66.6667
11.25	53.3333	11.25	26.6667	11.25	53.3333	11.25	46.6667	11.25	33.3333	11.25	40
11.26	13.3333	11.26	13.3333	11.26	53.3333	11.26	93.3333	11.26	66.6667	11.26	20
11.27	33.3333	11.27	33.3333	11.27	20	11.27	40	11.27	25	11.27	33.3333
11.28	60	11.28	53.3333	11.28	26.6667	11.28	60	11.28	33.3333	11.28	53.3333
11.29	33.3333	11.29	53.3333	11.29	33.3333	11.29	20	11.29	16.6667	11.29	66.6667
11.3	6.66667	11.3	6.66667	11.3	33.3333	11.3	26.6667	11.3	33.3333	11.3	40
11.31	33.3333	11.31	13.3333	11.31	6.66667	11.31	13.3333	11.31	91.6667	11.31	53.3333
11.32	13.3333	11.32	20	11.32	66.6667	11.32	60	11.32	25	11.32	46.6667
11.33	40	11.33	40	11.33	60	11.33	40	11.33	66.6667	11.33	46.6667
11.34	33.3333	11.34	33.3333	11.34	53.3333	11.34	33.3333	11.34	33.3333	11.34	40
11.35	60	11.35	60	11.35	60	11.35	46.6667	11.35	41.6667	11.35	20
11.36	26.6667	11.36	53.3333	11.36	40	11.36	40	11.36	58.3333	11.36	40
11.37	40	11.37	13.3333	11.37	33.3333	11.37	26.6667	11.37	33.3333	11.37	33.3333
11.38	33.3333	11.38	40	11.38	46.6667	11.38	40	11.38	33.3333	11.38	0
11.39	60	11.39	60	11.39	26.6667	11.39	46.6667	11.39	41.6667	11.39	46.6667
11.4	40	11.4	80	11.4	53.3333	11.4	20	11.4	25	11.4	26.6667
11.41	26.6667	11.41	53.3333	11.41	20	11.41	26.6667	11.41	25	11.41	40
11.42	33.3333	11.42	60	11.42	26.6667	11.42	46.6667	11.42	33.3333	11.42	20
11.43	73.3333	11.43	66.6667	11.43	46.6667	11.43	53.3333	11.43	16.6667	11.43	26.6667
11.44	33.3333	11.44	33.3333	11.44	40	11.44	53.3333	11.44	33.3333	11.44	73.3333
11.45	40	11.45	53.3333	11.45	40	11.45	53.3333	11.45	58.3333	11.45	13.3333
11.46	33.3333	11.46	26.6667	11.46	40	11.46	46.6667	11.46	33.3333	11.46	46.6667
11.47	53.3333	11.47	26.6667	11.47	46.6667	11.47	26.6667	11.47	66.6667	11.47	66.6667
11.48	46.6667	11.48	53.3333	11.48	6.66667	11.48	46.6667	11.48	50	11.48	60
11.49	26.6667	11.49	33.3333	11.49	53.3333	11.49	26.6667	11.49	16.6667	11.49	13.3333
11.5	40	11.5	33.3333	11.5	80	11.5	26.6667	11.5	33.3333	11.5	0
11.51	20	11.51	33.3333	11.51	13.3333	11.51	66.6667	11.51	0	11.51	6.66667
11.52	40	11.52	26.6667	11.52	46.6667	11.52	53.3333	11.52	33.3333	11.52	26.6667
11.53	40	11.53	13.3333	11.53	46.6667	11.53	46.6667	11.53	25	11.53	53.3333
11.54	33.3333	11.54	26.6667	11.54	26.6667	11.54	53.3333	11.54	50	11.54	46.6667
11.55	33.3333	11.55	53.3333	11.55	93.3333	11.55	66.6667	11.55	25	11.55	40
11.56	33.3333	11.56	26.6667	11.56	66.6667	11.56	26.6667	11.56	41.6667	11.56	60
11.57	33.3333	11.57	40	11.57	26.6667	11.57	40	11.57	66.6667	11.57	40
11.58	26.6667	11.58	33.3333	11.58	46.6667	11.58	20	11.58	33.3333	11.58	53.3333
11.59	6.66667	11.59	6.66667	11.59	13.3333	11.59	26.6667	11.59	50	11.59	40
11.6	20	11.6	33.3333	11.6	40	11.6	66.6667	11.6	58.3333	11.6	20
11.61	66.6667	11.61	26.6667	11.61	33.3333	11.61	13.3333	11.61	41.6667	11.61	40
11.62	26.6667	11.62	33.3333	11.62	40	11.62	46.6667	11.62	66.6667	11.62	26.6667
11.63	26.6667	11.63	20	11.63	40	11.63	60	11.63	41.6667	11.63	20
11.64	26.6667	11.64	26.6667	11.64	73.3333	11.64	46.6667	11.64	66.6667	11.64	33.3333
11.65	20	11.65	40	11.65	46.6667	11.65	53.3333	11.65	41.6667	11.65	40
11.66	60	11.66	26.6667	11.66	40	11.66	60	11.66	83.3333	11.66	33.3333
11.67	40	11.67	80	11.67	60	11.67	86.6667	11.67	16.6667	11.67	33.3333
11.68	33.3333	11.68	26.6667	11.68	26.6667	11.68	53.3333	11.68	25	11.68	46.6667
11.69	40	11.69	46.6667	11.69	33.3333	11.69	20	11.69	83.3333	11.69	33.3333
11.7	40	11.7	20	11.7	40	11.7	26.6667	11.7	50	11.7	40
11.71	33.3333	11.71	26.6667	11.71	26.6667	11.71	33.3333	11.71	33.3333	11.71	26.6667
11.72	33.3333	11.72	40	11.72	20	11.72	26.6667	11.72	66.6667	11.72	20
11.73	20	11.73	40	11.73	26.6667	11.73	53.3333	11.73	91.6667	11.73	66.6667
11.74	20	11.74	33.3333	11.74	46.6667	11.74	26.6667	11.74	75	11.74	26.6667
11.75	53.3333	11.75	60	11.75	20	11.75	73.3333	11.75	41.6667	11.75	40
11.76	40	11.76	20	11.76	26.6667	11.76	73.3333	11.76	75	11.76	33.3333
11.77	53.3333	11.77	13.3333	11.77	26.6667	11.77	33.3333	11.77	75	11.77	53.3333
11.78	26.6667	11.78	20	11.78	93.3333	11.78	60	11.78	16.6667	11.78	13.3333
11.79	40	11.79	60	11.79	46.6667	11.79	46.6667	11.79	25	11.79	13.3333
11.8	13.3333	11.8	46.6667	11.8	20	11.8	80	11.8	50	11.8	40
11.81	13.3333	11.81	33.3333	11.81	73.3333	11.81	33.3333	11.81	75	11.81	46.6667
11.82	13.3333	11.82	60	11.82	33.3333	11.82	53.3333	11.82	8.33333	11.82	20
11.83	60	11.83	46.6667	11.83	26.6667	11.83	33.3333	11.83	33.3333	11.83	40
11.84	33.3333	11.84	33.3333	11.84	66.6667	11.84	60	11.84	66.6667	11.84	40
11.85	40	11.85	46.6667	11.85	60	11.85	26.6667	11.85	25	11.85	20
11.86	40	11.86	60	11.86	20	11.86	60	11.86	33.3333	11.86	20
11.87	20	11.87	20	11.87	20	11.87	20	11.87	33.3333	11.87	46.6667
11.88	26.6667	11.88	40	11.88	53.3333	11.88	53.3333	11.88	25	11.88	40
11.89	6.66667	11.89	33.3333	11.89	20	11.89	40	11.89	58.3333	11.89	13.3333
11.9	46.6667	11.9	46.6667	11.9	40	11.9	53.3333	11.9	50	11.9	26.6667
11.91	46.6667	11.91	33.3333	11.91	33.3333	11.91	26.6667	11.91	25	11.91	40
11.92	46.6667	11.92	26.6667	11.92	33.3333	11.92	40	11.92	41.6667	11.92	33.3333
11.93	66.6667	11.93	26.6667	11.93	20	11.93	66.6667	11.93	41.6667	11.93	33.3333
11.94	46.6667	11.94	20	11.94	40	11.94	20	11.94	41.6667	11.94	40
11.95	20	11.95	20	11.95	20	11.95	60	11.95	16.6667	11.95	46.6667
11.96	13.3333	11.96	53.3333	11.96	80	11.96	26.6667	11.96	16.6667	11.96	46.6667
11.97	33.3333	11.97	33.3333	11.97	26.6667	11.97	26.6667	11.97	50	11.97	46.6667
11.98	33.3333	11.98	13.3333	11.98	66.6667	11.98	46.6667	11.98	33.3333	11.98	53.3333
11.99	60	11.99	40	11.99	13.3333	11.99	46.6667	11.99	41.6667	11.99	33.3333
12	40	12	33.3333	12	20	12	66.6667	12	25	12	13.3333
12.01	26.6667	12.01	20	12.01	53.3333	12.01	40	12.01	33.3333	12.01	46.6667
12.02	40	12.02	53.3333	12.02	20	12.02	13.3333	12.02	50	12.02	40
12.03	26.6667	12.03	26.6667	12.03	60	12.03	26.6667	12.03	91.6667	12.03	46.6667
12.04	53.3333	12.04	73.3333	12.04	40	12.04	40	12.04	16.6667	12.04	66.6667
12.05	26.6667	12.05	20	12.05	20	12.05	46.6667	12.05	25	12.05	40
12.06	46.6667	12.06	20	12.06	20	12.06	66.6667	12.06	41.6667	12.06	46.6667
12.07	26.6667	12.07	40	12.07	53.3333	12.07	40	12.07	16.6667	12.07	40
12.08	33.3333	12.08	26.6667	12.08	46.6667	12.08	40	12.08	33.3333	12.08	53.3333
12.09	20	12.09	46.6667	12.09	26.6667	12.09	40	12.09	25	12.09	33.3333
12.1	33.3333	12.1	20	12.1	53.3333	12.1	33.3333	12.1	58.3333	12.1	33.3333
12.11	60	12.11	53.3333	12.11	80	12.11	60	12.11	50	12.11	26.6667
12.12	73.3333	12.12	26.6667	12.12	40	12.12	40	12.12	8.33333	12.12	46.6667
12.13	13.3333	12.13	53.3333	12.13	53.3333	12.13	46.6667	12.13	75	12.13	20
12.14	33.3333	12.14	26.6667	12.14	40	12.14	33.3333	12.14	50	12.14	33.3333
12.15	40	12.15	33.3333	12.15	26.6667	12.15	40	12.15	41.6667	12.15	53.3333
12.16	46.6667	12.16	46.6667	12.16	13.3333	12.16	40	12.16	16.6667	12.16	46.6667
12.17	26.6667	12.17	13.3333	12.17	6.66667	12.17	46.6667	12.17	25	12.17	26.6667
12.18	60	12.18	6.66667	12.18	26.6667	12.18	20	12.18	41.6667	12.18	33.3333
12.19	33.3333	12.19	13.3333	12.19	53.3333	12.19	60	12.19	41.6667	12.19	73.3333
12.2	86.6667	12.2	60	12.2	20	12.2	60	12.2	58.3333	12.2	26.6667
12.21	66.6667	12.21	26.6667	12.21	26.6667	12.21	26.6667	12.21	58.3333	12.21	13.3333
12.22	20	12.22	53.3333	12.22	33.3333	12.22	60	12.22	58.3333	12.22	46.6667
12.23	46.6667	12.23	40	12.23	33.3333	12.23	46.6667	12.23	25	12.23	53.3333
12.24	26.6667	12.24	20	12.24	53.3333	12.24	26.6667	12.24	25	12.24	60
12.25	26.6667	12.25	53.3333	12.25	53.3333	12.25	33.3333	12.25	41.6667	12.25	46.6667
12.26	33.3333	12.26	33.3333	12.26	26.6667	12.26	40	12.26	41.6667	12.26	13.3333
12.27	33.3333	12.27	60	12.27	46.6667	12.27	46.6667	12.27	75	12.27	46.6667
12.28	20	12.28	60	12.28	40	12.28	26.6667	12.28	41.6667	12.28	60
12.29	6.66667	12.29	40	12.29	26.6667	12.29	40	12.29	33.3333	12.29	20
12.3	13.3333	12.3	46.6667	12.3	26.6667	12.3	26.6667	12.3	50	12.3	13.3333
12.31	46.6667	12.31	60	12.31	53.3333	12.31	40	12.31	50	12.31	20
12.32	20	12.32	33.3333	12.32	26.6667	12.32	40	12.32	16.6667	12.32	33.3333
12.33	73.3333	12.33	60	12.33	40	12.33	46.6667	12.33	25	12.33	20
12.34	26.6667	12.34	26.6667	12.34	33.3333	12.34	60	12.34	50	12.34	33.3333
12.35	46.6667	12.35	33.3333	12.35	40	12.35	26.6667	12.35	41.6667	12.35	33.3333
12.36	13.3333	12.36	53.3333	12.36	66.6667	12.36	33.3333	12.36	66.6667	12.36	20
12.37	40	12.37	26.6667	12.37	20	12.37	60	12.37	25	12.37	40
12.38	53.3333	12.38	33.3333	12.38	86.6667	12.38	13.3333	12.38	25	12.38	20
12.39	53.3333	12.39	33.3333	12.39	46.6667	12.39	20	12.39	41.6667	12.39	13.3333
12.4	33.3333	12.4	26.6667	12.4	33.3333	12.4	33.3333	12.4	50	12.4	60
12.41	40	12.41	26.6667	12.41	0	12.41	33.3333	12.41	58.3333	12.41	46.6667
12.42	40	12.42	53.3333	12.42	46.6667	12.42	40	12.42	41.6667	12.42	20
12.43	33.3333	12.43	53.3333	12.43	26.6667	12.43	60	12.43	58.3333	12.43	46.6667
12.44	20	12.44	20	12.44	26.6667	12.44	46.6667	12.44	50	12.44	20
12.45	60	12.45	40	12.45	40	12.45	33.3333	12.45	8.33333	12.45	33.3333
12.46	33.3333	12.46	26.6667	12.46	26.6667	12.46	46.6667	12.46	33.3333	12.46	40
12.47	53.3333	12.47	60	12.47	40	12.47	46.6667	12.47	25	12.47	26.6667
12.48	33.3333	12.48	26.6667	12.48	40	12.48	26.6667	12.48	33.3333	12.48	33.3333
12.49	20	12.49	26.6667	12.49	33.3333	12.49	46.6667	12.49	66.6667	12.49	40
12.5	26.6667	12.5	33.3333	12.5	40	12.5	66.6667	12.5	41.6667	12.5	60
12.51	40	12.51	40	12.51	40	12.51	46.6667	12.51	66.6667	12.51	66.6667
12.52	40	12.52	73.3333	12.52	66.6667	12.52	53.3333	12.52	75	12.52	13.3333
12.53	40	12.53	33.3333	12.53	46.6667	12.53	46.6667	12.53	41.6667	12.53	40
12.54	26.6667	12.54	13.3333	12.54	46.6667	12.54	53.3333	12.54	41.6667	12.54	40
12.55	40	12.55	33.3333	12.55	53.3333	12.55	53.3333	12.55	50	12.55	60
12.56	26.6667	12.56	46.6667	12.56	33.3333	12.56	46.6667	12.56	25	12.56	53.3333
12.57	53.3333	12.57	53.3333	12.57	20	12.57	60	12.57	33.3333	12.57	26.6667
12.58	0	12.58	40	12.58	33.3333	12.58	33.3333	12.58	50	12.58	53.3333
12.59	20	12.59	20	12.59	40	12.59	60	12.59	50	12.59	53.3333
12.6	46.6667	12.6	46.6667	12.6	33.3333	12.6	40	12.6	41.6667	12.6	33.3333
12.61	26.6667	12.61	40	12.61	53.3333	12.61	46.6667	12.61	33.3333	12.61	60
12.62	46.6667	12.62	33.3333	12.62	40	12.62	40	12.62	25	12.62	0
12.63	13.3333	12.63	26.6667	12.63	20	12.63	46.6667	12.63	50	12.63	46.6667
12.64	66.6667	12.64	53.3333	12.64	20	12.64	20	12.64	16.6667	12.64	13.3333
12.65	60	12.65	33.3333	12.65	66.6667	12.65	60	12.65	75	12.65	26.6667
12.66	66.6667	12.66	33.3333	12.66	40	12.66	20	12.66	50	12.66	60
12.67	33.3333	12.67	33.3333	12.67	40	12.67	73.3333	12.67	66.6667	12.67	20
12.68	20	12.68	33.3333	12.68	6.66667	12.68	40	12.68	16.6667	12.68	46.6667
12.69	13.3333	12.69	33.3333	12.69	40	12.69	20	12.69	33.3333	12.69	46.6667
12.7	33.3333	12.7	13.3333	12.7	26.6667	12.7	13.3333	12.7	66.6667	12.7	33.3333
12.71	13.3333	12.71	40	12.71	33.3333	12.71	53.3333	12.71	25	12.71	53.3333
12.72	33.3333	12.72	13.3333	12.72	33.3333	12.72	40	12.72	41.6667	12.72	26.6667
12.73	20	12.73	26.6667	12.73	40	12.73	53.3333	12.73	25	12.73	13.3333
12.74	20	12.74	20	12.74	26.6667	12.74	86.6667	12.74	25	12.74	53.3333
12.75	26.6667	12.75	26.6667	12.75	40	12.75	33.3333	12.75	50	12.75	46.6667
12.76	20	12.76	33.3333	12.76	53.3333	12.76	26.6667	12.76	25	12.76	26.6667
12.77	46.6667	12.77	20	12.77	53.3333	12.77	46.6667	12.77	75	12.77	20
12.78	26.6667	12.78	40	12.78	93.3333	12.78	46.6667	12.78	50	12.78	60
12.79	20	12.79	46.6667	12.79	40	12.79	40	12.79	25	12.79	53.3333
12.8	20	12.8	20	12.8	40	12.8	53.3333	12.8	41.6667	12.8	33.3333
12.81	40	12.81	33.3333	12.81	53.3333	12.81	53.3333	12.81	41.6667	12.81	20
12.82	40	12.82	46.6667	12.82	40	12.82	33.3333	12.82	41.6667	12.82	40
12.83	26.6667	12.83	53.3333	12.83	53.3333	12.83	26.6667	12.83	16.6667	12.83	13.3333
12.84	20	12.84	26.6667	12.84	46.6667	12.84	26.6667	12.84	16.6667	12.84	60
12.85	60	12.85	26.6667	12.85	33.3333	12.85	13.3333	12.85	25	12.85	26.6667
12.86	33.3333	12.86	20	12.86	60	12.86	26.6667	12.86	58.3333	12.86	66.6667
12.87	20	12.87	40	12.87	26.6667	12.87	20	12.87	8.33333	12.87	53.3333
12.88	13.3333	12.88	33.3333	12.88	40	12.88	40	12.88	41.6667	12.88	26.6667
12.89	26.6667	12.89	33.3333	12.89	33.3333	12.89	53.3333	12.89	33.3333	12.89	60
12.9	33.3333	12.9	40	12.9	60	12.9	33.3333	12.9	50	12.9	13.3333
12.91	33.3333	12.91	46.6667	12.91	33.3333	12.91	26.6667	12.91	25	12.91	26.6667
12.92	46.6667	12.92	53.3333	12.92	53.3333	12.92	13.3333	12.92	41.6667	12.92	40
12.93	20	12.93	73.3333	12.93	33.3333	12.93	20	12.93	33.3333	12.93	40
12.94	13.3333	12.94	73.3333	12.94	40	12.94	80	12.94	50	12.94	40
12.95	53.3333	12.95	13.3333	12.95	33.3333	12.95	26.6667	12.95	16.6667	12.95	40
12.96	33.3333	12.96	13.3333	12.96	20	12.96	46.6667	12.96	25	12.96	13.3333
12.97	20	12.97	40	12.97	53.3333	12.97	40	12.97	50	12.97	13.3333
12.98	20	12.98	33.3333	12.98	40	12.98	46.6667	12.98	16.6667	12.98	53.3333
12.99	33.3333	12.99	33.3333	12.99	53.3333	12.99	40	12.99	50	12.99	33.3333
13	33.3333	13	20	13	33.3333	13	26.6667	13	75	13	26.6667
13.01	20	13.01	60	13.01	26.6667	13.01	20	13.01	41.6667	13.01	33.3333
13.02	46.6667	13.02	33.3333	13.02	40	13.02	26.6667	13.02	25	13.02	33.3333
13.03	60	13.03	46.6667	13.03	53.3333	13.03	20	13.03	33.3333	13.03	33.3333
13.04	13.3333	13.04	53.3333	13.04	40	13.04	6.66667	13.04	25	13.04	40
13.05	26.6667	13.05	6.66667	13.05	20	13.05	26.6667	13.05	0	13.05	53.3333
13.06	20	13.06	26.6667	13.06	53.3333	13.06	86.6667	13.06	91.6667	13.06	46.6667
13.07	46.6667	13.07	26.6667	13.07	13.3333	13.07	60	13.07	58.3333	13.07	40
13.08	46.6667	13.08	26.6667	13.08	53.3333	13.08	20	13.08	33.3333	13.08	20
13.09	53.3333	13.09	60	13.09	26.6667	13.09	26.6667	13.09	8.33333	13.09	46.6667
13.1	33.3333	13.1	60	13.1	46.6667	13.1	60	13.1	33.3333	13.1	26.6667
13.11	20	13.11	53.3333	13.11	20	13.11	40	13.11	25	13.11	26.6667
13.12	53.3333	13.12	33.3333	13.12	26.6667	13.12	20	13.12	50	13.12	40
13.13	46.6667	13.13	20	13.13	13.3333	13.13	33.3333	13.13	58.3333	13.13	53.3333
13.14	40	13.14	20	13.14	46.6667	13.14	26.6667	13.14	58.3333	13.14	26.6667
13.15	20	13.15	33.3333	13.15	20	13.15	20	13.15	25	13.15	46.6667
13.16	20	13.16	26.6667	13.16	26.6667	13.16	86.6667	13.16	50	13.16	26.6667
13.17	40	13.17	13.3333	13.17	13.3333	13.17	20	13.17	8.33333	13.17	53.3333
13.18	13.3333	13.18	40	13.18	20	13.18	46.6667	13.18	50	13.18	40
13.19	20	13.19	66.6667	13.19	26.6667	13.19	46.6667	13.19	41.6667	13.19	53.3333
13.2	33.3333	13.2	33.3333	13.2	40	13.2	40	13.2	50	13.2	33.3333
13.21	26.6667	13.21	60	13.21	13.3333	13.21	20	13.21	66.6667	13.21	46.6667
13.22	26.6667	13.22	40	13.22	33.3333	13.22	46.6667	13.22	8.33333	13.22	66.6667
13.23	46.6667	13.23	53.3333	13.23	46.6667	13.23	46.6667	13.23	33.3333	13.23	40
13.24	46.6667	13.24	60	13.24	53.3333	13.24	53.3333	13.24	75	13.24	46.6667
13.25	33.3333	13.25	20	13.25	20	13.25	33.3333	13.25	33.3333	13.25	60
13.26	40	13.26	60	13.26	33.3333	13.26	20	13.26	50	13.26	60
13.27	40	13.27	40	13.27	6.66667	13.27	33.3333	13.27	75	13.27	20
13.28	26.6667	13.28	40	13.28	60	13.28	46.6667	13.28	41.6667	13.28	20
13.29	20	13.29	40	13.29	20	13.29	46.6667	13.29	75	13.29	33.3333
13.3	33.3333	13.3	13.3333	13.3	40	13.3	40	13.3	50	13.3	26.6667
13.31	20	13.31	46.6667	13.31	46.6667	13.31	53.3333	13.31	66.6667	13.31	60
13.32	20	13.32	33.3333	13.32	46.6667	13.32	33.3333	13.32	16.6667	13.32	53.3333
13.33	46.6667	13.33	26.6667	13.33	40	13.33	26.6667	13.33	25	13.33	0
13.34	20	13.34	53.3333	13.34	20	13.34	33.3333	13.34	33.3333	13.34	66.6667
13.35	40	13.35	46.6667	13.35	53.3333	13.35	46.6667	13.35	50	13.35	53.3333
13.36	26.6667	13.36	40	13.36	46.6667	13.36	26.6667	13.36	25	13.36	46.6667
13.37	53.3333	13.37	26.6667	13.37	33.3333	13.37	33.3333	13.37	66.6667	13.37	13.3333
13.38	26.6667	13.38	40	13.38	33.3333	13.38	60	13.38	25	13.38	60
13.39	40	13.39	60	13.39	20	13.39	26.6667	13.39	33.3333	13.39	53.3333
13.4	40	13.4	33.3333	13.4	20	13.4	20	13.4	33.3333	13.4	13.3333
13.41	13.3333	13.41	20	13.41	33.3333	13.41	86.6667	13.41	8.33333	13.41	60
13.42	40	13.42	13.3333	13.42	20	13.42	33.3333	13.42	41.6667	13.42	26.6667
13.43	40	13.43	13.3333	13.43	20	13.43	40	13.43	33.3333	13.43	20
13.44	33.3333	13.44	26.6667	13.44	33.3333	13.44	26.6667	13.44	25	13.44	40
13.45	33.3333	13.45	33.3333	13.45	13.3333	13.45	26.6667	13.45	25	13.45	46.6667
13.46	20	13.46	26.6667	13.46	40	13.46	40	13.46	41.6667	13.46	20
13.47	40	13.47	26.6667	13.47	33.3333	13.47	40	13.47	33.3333	13.47	40
13.48	33.3333	13.48	46.6667	13.48	60	13.48	33.3333	13.48	33.3333	13.48	20
13.49	40	13.49	0	13.49	40	13.49	26.6667	13.49	8.33333	13.49	80
13.5	26.6667	13.5	26.6667	13.5	26.6667	13.5	40	13.5	33.3333	13.5	13.3333
13.51	6.66667	13.51	33.3333	13.51	46.6667	13.51	6.66667	13.51	50	13.51	26.6667
13.52	6.66667	13.52	46.6667	13.52	20	13.52	26.6667	13.52	50	13.52	46.6667
13.53	33.3333	13.53	33.3333	13.53	33.3333	13.53	46.6667	13.53	58.3333	13.53	0
13.54	66.6667	13.54	13.3333	13.54	33.3333	13.54	53.3333	13.54	66.6667	13.54	20
13.55	26.6667	13.55	40	13.55	40	13.55	40	13.55	25	13.55	20
13.56	13.3333	13.56	60	13.56	20	13.56	40	13.56	58.3333	13.56	33.3333
13.57	46.6667	13.57	13.3333	13.57	26.6667	13.57	20	13.57	50	13.57	13.3333
13.58	46.6667	13.58	33.3333	13.58	73.3333	13.58	6.66667	13.58	41.6667	13.58	20
13.59	20	13.59	33.3333	13.59	26.6667	13.59	46.6667	13.59	16.6667	13.59	33.3333
13.6	33.3333	13.6	33.3333	13.6	40	13.6	46.6667	13.6	16.6667	13.6	33.3333
13.61	33.3333	13.61	40	13.61	13.3333	13.61	20	13.61	58.3333	13.61	60
13.62	46.6667	13.62	33.3333	13.62	26.6667	13.62	26.6667	13.62	50	13.62	60
13.63	40	13.63	13.3333	13.63	33.3333	13.63	26.6667	13.63	25	13.63	6.66667
13.64	26.6667	13.64	53.3333	13.64	40	13.64	26.6667	13.64	58.3333	13.64	26.6667
13.65	60	13.65	33.3333	13.65	33.3333	13.65	40	13.65	66.6667	13.65	33.3333
13.66	26.6667	13.66	40	13.66	20	13.66	46.6667	13.66	58.3333	13.66	33.3333
13.67	13.3333	13.67	13.3333	13.67	33.3333	13.67	26.6667	13.67	16.6667	13.67	46.6667
13.68	20	13.68	33.3333	13.68	46.6667	13.68	33.3333	13.68	66.6667	13.68	40
13.69	33.3333	13.69	20	13.69	33.3333	13.69	6.66667	13.69	58.3333	13.69	13.3333
13.7	20	13.7	40	13.7	40	13.7	40	13.7	58.3333	13.7	20
13.71	26.6667	13.71	13.3333	13.71	13.3333	13.71	53.3333	13.71	41.6667	13.71	33.3333
13.72	13.3333	13.72	40	13.72	33.3333	13.72	33.3333	13.72	33.3333	13.72	53.3333
13.73	13.3333	13.73	26.6667	13.73	40	13.73	46.6667	13.73	41.6667	13.73	33.3333
13.74	6.66667	13.74	40	13.74	66.6667	13.74	33.3333	13.74	33.3333	13.74	60
13.75	33.3333	13.75	13.3333	13.75	46.6667	13.75	40	13.75	58.3333	13.75	53.3333
13.76	20	13.76	40	13.76	33.3333	13.76	33.3333	13.76	8.33333	13.76	20
13.77	46.6667	13.77	20	13.77	53.3333	13.77	20	13.77	33.3333	13.77	6.66667
13.78	26.6667	13.78	26.6667	13.78	40	13.78	26.6667	13.78	16.6667	13.78	53.3333
13.79	53.3333	13.79	33.3333	13.79	40	13.79	26.6667	13.79	16.6667	13.79	46.6667
13.8	40	13.8	53.3333	13.8	33.3333	13.8	26.6667	13.8	25	13.8	33.3333
13.81	46.6667	13.81	40	13.81	40	13.81	33.3333	13.81	16.6667	13.81	26.6667
13.82	20	13.82	26.6667	13.82	26.6667	13.82	20	13.82	50	13.82	46.6667
13.83	26.6667	13.83	6.66667	13.83	13.3333	13.83	13.3333	13.83	33.3333	13.83	26.6667
13.84	26.6667	13.84	26.6667	13.84	33.3333	13.84	20	13.84	16.6667	13.84	46.6667
13.85	46.6667	13.85	46.6667	13.85	33.3333	13.85	46.6667	13.85	66.6667	13.85	33.3333
13.86	6.66667	13.86	46.6667	13.86	46.6667	13.86	20	13.86	41.6667	13.86	26.6667
13.87	26.6667	13.87	26.6667	13.87	40	13.87	73.3333	13.87	25	13.87	33.3333
13.88	33.3333	13.88	53.3333	13.88	33.3333	13.88	6.66667	13.88	75	13.88	33.3333
13.89	33.3333	13.89	33.3333	13.89	26.6667	13.89	46.6667	13.89	41.6667	13.89	80
13.9	33.3333	13.9	40	13.9	13.3333	13.9	26.6667	13.9	50	13.9	20
13.91	60	13.91	46.6667	13.91	20	13.91	53.3333	13.91	58.3333	13.91	33.3333
13.92	20	13.92	33.3333	13.92	26.6667	13.92	40	13.92	8.33333	13.92	26.6667
13.93	20	13.93	46.6667	13.93	33.3333	13.93	40	13.93	25	13.93	40
13.94	26.6667	13.94	66.6667	13.94	26.6667	13.94	60	13.94	25	13.94	40
13.95	33.3333	13.95	40	13.95	53.3333	13.95	66.6667	13.95	41.6667	13.95	20
13.96	46.6667	13.96	26.6667	13.96	40	13.96	6.66667	13.96	33.3333	13.96	66.6667
13.97	26.6667	13.97	46.6667	13.97	26.6667	13.97	53.3333	13.97	8.33333	13.97	66.6667
13.98	20	13.98	66.6667	13.98	20	13.98	20	13.98	33.3333	13.98	33.3333
13.99	46.6667	13.99	20	13.99	33.3333	13.99	46.6667	13.99	25	13.99	40
14	26.6667	14	6.66667	14	33.3333	14	53.3333	14	16.6667	14	13.3333
14.01	33.3333	14.01	40	14.01	40	14.01	33.3333	14.01	33.3333	14.01	6.66667
14.02	46.6667	14.02	73.3333	14.02	46.6667	14.02	26.6667	14.02	50	14.02	20
14.03	26.6667	14.03	46.6667	14.03	13.3333	14.03	60	14.03	16.6667	14.03	40
14.04	26.6667	14.04	33.3333	14.04	46.6667	14.04	33.3333	14.04	25	14.04	40
14.05	20	14.05	33.3333	14.05	33.3333	14.05	40	14.05	25	14.05	73.3333
14.06	40	14.06	40	14.06	20	14.06	13.3333	14.06	33.3333	14.06	53.3333
14.07	20	14.07	40	14.07	6.66667	14.07	40	14.07	58.3333	14.07	60
14.08	80	14.08	26.6667	14.08	33.3333	14.08	20	14.08	25	14.08	46.6667
14.09	46.6667	14.09	33.3333	14.09	33.3333	14.09	46.6667	14.09	8.33333	14.09	26.6667
14.1	20	14.1	26.6667	14.1	26.6667	14.1	40	14.1	41.6667	14.1	66.6667
14.11	46.6667	14.11	20	14.11	20	14.11	46.6667	14.11	16.6667	14.11	20
14.12	20	14.12	26.6667	14.12	46.6667	14.12	86.6667	14.12	33.3333	14.12	40
14.13	20	14.13	13.3333	14.13	26.6667	14.13	33.3333	14.13	16.6667	14.13	53.3333
14.14	40	14.14	20	14.14	26.6667	14.14	40	14.14	41.6667	14.14	40
14.15	33.3333	14.15	33.3333	14.15	26.6667	14.15	40	14.15	41.6667	14.15	26.6667
14.16	20	14.16	33.3333	14.16	40	14.16	66.6667	14.16	16.6667	14.16	20
14.17	26.6667	14.17	26.6667	14.17	26.6667	14.17	53.3333	14.17	8.33333	14.17	60
14.18	26.6667	14.18	40	14.18	40	14.18	33.3333	14.18	8.33333	14.18	26.6667
14.19	33.3333	14.19	26.6667	14.19	40	14.19	53.3333	14.19	33.3333	14.19	26.6667
14.2	20	14.2	6.66667	14.2	13.3333	14.2	53.3333	14.2	8.33333	14.2	26.6667
14.21	20	14.21	20	14.21	33.3333	14.21	20	14.21	75	14.21	46.6667
14.22	53.3333	14.22	33.3333	14.22	33.3333	14.22	0	14.22	33.3333	14.22	26.6667
14.23	46.6667	14.23	13.3333	14.23	13.3333	14.23	20	14.23	83.3333	14.23	66.6667
14.24	20	14.24	26.6667	14.24	46.6667	14.24	26.6667	14.24	25	14.24	6.66667
14.25	20	14.25	33.3333	14.25	46.6667	14.25	26.6667	14.25	16.6667	14.25	20
14.26	6.66667	14.26	6.66667	14.26	53.3333	14.26	26.6667	14.26	50	14.26	13.3333
14.27	33.3333	14.27	40	14.27	40	14.27	40	14.27	33.3333	14.27	40
14.28	20	14.28	26.6667	14.28	53.3333	14.28	80	14.28	33.3333	14.28	53.3333
14.29	33.3333	14.29	20	14.29	53.3333	14.29	26.6667	14.29	58.3333	14.29	46.6667
14.3	53.3333	14.3	20	14.3	46.6667	14.3	40	14.3	8.33333	14.3	26.6667
14.31	20	14.31	40	14.31	33.3333	14.31	13.3333	14.31	16.6667	14.31	73.3333
14.32	20	14.32	26.6667	14.32	20	14.32	53.3333	14.32	33.3333	14.32	33.3333
14.33	13.3333	14.33	13.3333	14.33	20	14.33	60	14.33	8.33333	14.33	26.6667
14.34	26.6667	14.34	26.6667	14.34	26.6667	14.34	60	14.34	41.6667	14.34	40
14.35	13.3333	14.35	33.3333	14.35	26.6667	14.35	53.3333	14.35	50	14.35	40
14.36	26.6667	14.36	26.6667	14.36	66.6667	14.36	40	14.36	25	14.36	46.6667
14.37	40	14.37	13.3333	14.37	13.3333	14.37	33.3333	14.37	58.3333	14.37	33.3333
14.38	13.3333	14.38	53.3333	14.38	46.6667	14.38	20	14.38	25	14.38	40
14.39	6.66667	14.39	20	14.39	53.3333	14.39	40	14.39	58.3333	14.39	60
14.4	26.6667	14.4	33.3333	14.4	66.6667	14.4	26.6667	14.4	33.3333	14.4	20
14.41	26.6667	14.41	66.6667	14.41	26.6667	14.41	20	14.41	25	14.41	33.3333
14.42	53.3333	14.42	13.3333	14.42	26.6667	14.42	26.6667	14.42	33.3333	14.42	46.6667
14.43	60	14.43	13.3333	14.43	40	14.43	26.6667	14.43	41.6667	14.43	6.66667
14.44	20	14.44	33.3333	14.44	13.3333	14.44	66.6667	14.44	50	14.44	20
14.45	46.6667	14.45	20	14.45	20	14.45	40	14.45	41.6667	14.45	53.3333
14.46	13.3333	14.46	33.3333	14.46	13.3333	14.46	73.3333	14.46	50	14.46	46.6667
14.47	26.6667	14.47	13.3333	14.47	20	14.47	33.3333	14.47	8.33333	14.47	6.66667
14.48	20	14.48	33.3333	14.48	13.3333	14.48	46.6667	14.48	33.3333	14.48	26.6667
14.49	53.3333	14.49	33.3333	14.49	60	14.49	40	14.49	58.3333	14.49	53.3333
14.5	46.6667	14.5	53.3333	14.5	0	14.5	33.3333	14.5	33.3333	14.5	20
14.51	6.66667	14.51	26.6667	14.51	40	14.51	13.3333	14.51	58.3333	14.51	20
14.52	20	14.52	20	14.52	13.3333	14.52	40	14.52	16.6667	14.52	20
14.53	53.3333	14.53	53.3333	14.53	33.3333	14.53	26.6667	14.53	50	14.53	40
14.54	20	14.54	40	14.54	26.6667	14.54	13.3333	14.54	16.6667	14.54	33.3333
14.55	20	14.55	53.3333	14.55	40	14.55	6.66667	14.55	41.6667	14.55	26.6667
14.56	26.6667	14.56	13.3333	14.56	26.6667	14.56	26.6667	14.56	50	14.56	66.6667
14.57	40	14.57	13.3333	14.57	40	14.57	20	14.57	8.33333	14.57	66.6667
14.58	26.6667	14.58	13.3333	14.58	40	14.58	26.6667	14.58	33.3333	14.58	40
14.59	26.6667	14.59	20	14.59	13.3333	14.59	26.6667	14.59	41.6667	14.59	33.3333
14.6	20	14.6	20	14.6	26.6667	14.6	60	14.6	16.6667	14.6	26.6667
14.61	33.3333	14.61	26.6667	14.61	26.6667	14.61	20	14.61	25	14.61	40
14.62	26.6667	14.62	20	14.62	40	14.62	26.6667	14.62	66.6667	14.62	26.6667
14.63	6.66667	14.63	13.3333	14.63	53.3333	14.63	33.3333	14.63	33.3333	14.63	26.6667
14.64	46.6667	14.64	6.66667	14.64	33.3333	14.64	20	14.64	75	14.64	13.3333
14.65	26.6667	14.65	46.6667	14.65	33.3333	14.65	53.3333	14.65	33.3333	14.65	13.3333
14.66	20	14.66	40	14.66	20	14.66	60	14.66	41.6667	14.66	46.6667
14.67	26.6667	14.67	46.6667	14.67	40	14.67	13.3333	14.67	41.6667	14.67	13.3333
14.68	33.3333	14.68	26.6667	14.68	40	14.68	26.6667	14.68	41.6667	14.68	20
14.69	13.3333	14.69	26.6667	14.69	20	14.69	40	14.69	41.6667	14.69	26.6667
14.7	26.6667	14.7	26.6667	14.7	13.3333	14.7	26.6667	14.7	33.3333	14.7	33.3333
14.71	46.6667	14.71	33.3333	14.71	40	14.71	26.6667	14.71	25	14.71	20
14.72	26.6667	14.72	40	14.72	46.6667	14.72	26.6667	14.72	41.6667	14.72	40
14.73	26.6667	14.73	20	14.73	53.3333	14.73	33.3333	14.73	33.3333	14.73	26.6667
14.74	26.6667	14.74	53.3333	14.74	13.3333	14.74	46.6667	14.74	41.6667	14.74	66.6667
14.75	40	14.75	53.3333	14.75	20	14.75	13.3333	14.75	33.3333	14.75	40
14.76	20	14.76	20	14.76	13.3333	14.76	40	14.76	33.3333	14.76	33.3333
14.77	33.3333	14.77	6.66667	14.77	20	14.77	26.6667	14.77	41.6667	14.77	73.3333
14.78	33.3333	14.78	33.3333	14.78	26.6667	14.78	26.6667	14.78	25	14.78	26.6667
14.79	26.6667	14.79	33.3333	14.79	26.6667	14.79	53.3333	14.79	16.6667	14.79	40
14.8	33.3333	14.8	46.6667	14.8	13.3333	14.8	33.3333	14.8	33.3333	14.8	33.3333
14.81	20	14.81	33.3333	14.81	13.3333	14.81	13.3333	14.81	50	14.81	60
14.82	13.3333	14.82	20	14.82	40	14.82	33.3333	14.82	16.6667	14.82	13.3333
14.83	53.3333	14.83	26.6667	14.83	26.6667	14.83	13.3333	14.83	16.6667	14.83	26.6667
14.84	33.3333	14.84	26.6667	14.84	33.3333	14.84	33.3333	14.84	41.6667	14.84	20
14.85	46.6667	14.85	26.6667	14.85	26.6667	14.85	33.3333	14.85	16.6667	14.85	13.3333
14.86	26.6667	14.86	20	14.86	13.3333	14.86	13.3333	14.86	16.6667	14.86	26.6667
14.87	6.66667	14.87	60	14.87	13.3333	14.87	26.6667	14.87	41.6667	14.87	40
14.88	20	14.88	40	14.88	46.6667	14.88	33.3333	14.88	50	14.88	53.3333
14.89	33.3333	14.89	33.3333	14.89	33.3333	14.89	53.3333	14.89	25	14.89	6.66667
14.9	20	14.9	6.66667	14.9	26.6667	14.9	26.6667	14.9	33.3333	14.9	26.6667
14.91	53.3333	14.91	33.3333	14.91	13.3333	14.91	13.3333	14.91	41.6667	14.91	33.3333
14.92	13.3333	14.92	33.3333	14.92	20	14.92	46.6667	14.92	41.6667	14.92	26.6667
14.93	33.3333	14.93	26.6667	14.93	33.3333	14.93	13.3333	14.93	25	14.93	46.6667
14.94	40	14.94	13.3333	14.94	20	14.94	53.3333	14.94	33.3333	14.94	40
14.95	20	14.95	80	14.95	0	14.95	6.66667	14.95	16.6667	14.95	53.3333
14.96	20	14.96	20	14.96	33.3333	14.96	33.3333	14.96	33.3333	14.96	26.6667
14.97	26.6667	14.97	13.3333	14.97	33.3333	14.97	46.6667	14.97	33.3333	14.97	13.3333
14.98	20	14.98	26.6667	14.98	13.3333	14.98	13.3333	14.98	41.6667	14.98	33.3333
14.99	33.3333	14.99	20	14.99	40	14.99	6.66667	14.99	33.3333	14.99	20
15	33.3333	15	46.6667	15	13.3333	15	40	15	41.6667	15	33.3333
15.01	13.3333	15.01	26.6667	15.01	20	15.01	20	15.01	50	15.01	33.3333
15.02	26.6667	15.02	20	15.02	6.66667	15.02	33.3333	15.02	41.6667	15.02	26.6667
15.03	40	15.03	33.3333	15.03	6.66667	15.03	53.3333	15.03	33.3333	15.03	6.66667
15.04	6.66667	15.04	6.66667	15.04	53.3333	15.04	20	15.04	25	15.04	53.3333
15.05	33.3333	15.05	13.3333	15.05	26.6667	15.05	40	15.05	16.6667	15.05	33.3333
15.06	20	15.06	40	15.06	13.3333	15.06	13.3333	15.06	25	15.06	26.6667
15.07	33.3333	15.07	26.6667	15.07	26.6667	15.07	40	15.07	41.6667	15.07	40
15.08	26.6667	15.08	33.3333	15.08	80	15.08	46.6667	15.08	41.6667	15.08	40
15.09	33.3333	15.09	40	15.09	20	15.09	40	15.09	33.3333	15.09	20
15.1	6.66667	15.1	26.6667	15.1	26.6667	15.1	26.6667	15.1	33.3333	15.1	20
15.11	26.6667	15.11	60	15.11	33.3333	15.11	46.6667	15.11	0	15.11	46.6667
15.12	20	15.12	13.3333	15.12	20	15.12	13.3333	15.12	25	15.12	53.3333
15.13	26.6667	15.13	13.3333	15.13	26.6667	15.13	40	15.13	8.33333	15.13	33.3333
15.14	20	15.14	20	15.14	26.6667	15.14	60	15.14	33.3333	15.14	33.3333
15.15	6.66667	15.15	20	15.15	26.6667	15.15	26.6667	15.15	16.6667	15.15	46.6667
15.16	33.3333	15.16	33.3333	15.16	26.6667	15.16	13.3333	15.16	25	15.16	20
15.17	20	15.17	26.6667	15.17	26.6667	15.17	33.3333	15.17	0	15.17	33.3333
15.18	20	15.18	40	15.18	26.6667	15.18	40	15.18	25	15.18	53.3333
15.19	40	15.19	53.3333	15.19	20	15.19	13.3333	15.19	41.6667	15.19	40
15.2	46.6667	15.2	40	15.2	33.3333	15.2	26.6667	15.2	50	15.2	13.3333
15.21	13.3333	15.21	40	15.21	6.66667	15.21	46.6667	15.21	33.3333	15.21	26.6667
15.22	13.3333	15.22	13.3333	15.22	33.3333	15.22	66.6667	15.22	25	15.22	53.3333
15.23	33.3333	15.23	13.3333	15.23	6.66667	15.23	13.3333	15.23	16.6667	15.23	20
15.24	33.3333	15.24	20	15.24	46.6667	15.24	46.6667	15.24	8.33333	15.24	53.3333
15.25	13.3333	15.25	40	15.25	20	15.25	13.3333	15.25	16.6667	15.25	0
15.26	6.66667	15.26	13.3333	15.26	20	15.26	66.6667	15.26	25	15.26	26.6667
15.27	13.3333	15.27	33.3333	15.27	40	15.27	13.3333	15.27	16.6667	15.27	6.66667
15.28	0	15.28	13.3333	15.28	46.6667	15.28	20	15.28	25	15.28	40
15.29	46.6667	15.29	53.3333	15.29	26.6667	15.29	53.3333	15.29	33.3333	15.29	13.3333
15.3	46.6667	15.3	20	15.3	20	15.3	33.3333	15.3	16.6667	15.3	26.6667
15.31	40	15.31	33.3333	15.31	26.6667	15.31	40	15.31	33.3333	15.31	33.3333
15.32	53.3333	15.32	26.6667	15.32	40	15.32	46.6667	15.32	25	15.32	46.6667
15.33	13.3333	15.33	40	15.33	20	15.33	13.3333	15.33	16.6667	15.33	33.3333
15.34	26.6667	15.34	33.3333	15.34	26.6667	15.34	20	15.34	33.3333	15.34	33.3333
15.35	33.3333	15.35	26.6667	15.35	13.3333	15.35	13.3333	15.35	58.3333	15.35	46.6667
15.36	40	15.36	6.66667	15.36	26.6667	15.36	26.6667	15.36	33.3333	15.36	40
15.37	6.66667	15.37	26.6667	15.37	26.6667	15.37	33.3333	15.37	25	15.37	6.66667
15.38	46.6667	15.38	6.66667	15.38	20	15.38	13.3333	15.38	16.6667	15.38	26.6667
15.39	26.6667	15.39	26.6667	15.39	26.6667	15.39	66.6667	15.39	33.3333	15.39	20
15.4	33.3333	15.4	33.3333	15.4	40	15.4	46.6667	15.4	50	15.4	20
15.41	26.6667	15.41	26.6667	15.41	13.3333	15.41	20	15.41	25	15.41	20
15.42	20	15.42	40	15.42	13.3333	15.42	40	15.42	16.6667	15.42	40
15.43	26.6667	15.43	20	15.43	33.3333	15.43	20	15.43	33.3333	15.43	46.6667
15.44	20	15.44	20	15.44	20	15.44	33.3333	15.44	25	15.44	33.3333
15.45	6.66667	15.45	40	15.45	26.6667	15.45	33.3333	15.45	25	15.45	20
15.46	20	15.46	20	15.46	53.3333	15.46	20	15.46	25	15.46	26.6667
15.47	33.3333	15.47	40	15.47	26.6667	15.47	53.3333	15.47	50	15.47	6.66667
15.48	26.6667	15.48	33.3333	15.48	6.66667	15.48	20	15.48	16.6667	15.48	33.3333
15.49	13.3333	15.49	20	15.49	33.3333	15.49	26.6667	15.49	41.6667	15.49	40
15.5	6.66667	15.5	6.66667	15.5	46.6667	15.5	40	15.5	66.6667	15.5	20
15.51	20	15.51	40	15.51	20	15.51	20	15.51	16.6667	15.51	46.6667
15.52	6.66667	15.52	26.6667	15.52	20	15.52	33.3333	15.52	16.6667	15.52	53.3333
15.53	20	15.53	33.3333	15.53	33.3333	15.53	13.3333	15.53	16.6667	15.53	20
15.54	26.6667	15.54	40	15.54	20	15.54	0	15.54	25	15.54	26.6667
15.55	6.66667	15.55	26.6667	15.55	40	15.55	46.6667	15.55	41.6667	15.55	46.6667
15.56	33.3333	15.56	40	15.56	0	15.56	33.3333	15.56	41.6667	15.56	26.6667
15.57	20	15.57	20	15.57	33.3333	15.57	13.3333	15.57	41.6667	15.57	46.6667
15.58	6.66667	15.58	26.6667	15.58	40	15.58	33.3333	15.58	25	15.58	53.3333
15.59	26.6667	15.59	13.3333	15.59	13.3333	15.59	26.6667	15.59	50	15.59	26.6667
15.6	26.6667	15.6	13.3333	15.6	40	15.6	46.6667	15.6	41.6667	15.6	33.3333
15.61	13.3333	15.61	40	15.61	13.3333	15.61	53.3333	15.61	41.6667	15.61	13.3333
15.62	26.6667	15.62	40	15.62	13.3333	15.62	20	15.62	33.3333	15.62	40
15.63	26.6667	15.63	13.3333	15.63	33.3333	15.63	26.6667	15.63	41.6667	15.63	33.3333
15.64	13.3333	15.64	40	15.64	20	15.64	33.3333	15.64	8.33333	15.64	53.3333
15.65	33.3333	15.65	60	15.65	26.6667	15.65	66.6667	15.65	41.6667	15.65	40
15.66	33.3333	15.66	26.6667	15.66	26.6667	15.66	20	15.66	16.6667	15.66	26.6667
15.67	33.3333	15.67	33.3333	15.67	40	15.67	40	15.67	41.6667	15.67	40
15.68	33.3333	15.68	6.66667	15.68	26.6667	15.68	40	15.68	41.6667	15.68	20
15.69	26.6667	15.69	33.3333	15.69	40	15.69	33.3333	15.69	25	15.69	20
15.7	26.6667	15.7	6.66667	15.7	26.6667	15.7	53.3333	15.7	33.3333	15.7	26.6667
15.71	13.3333	15.71	13.3333	15.71	13.3333	15.71	13.3333	15.71	25	15.71	20
15.72	13.3333	15.72	33.3333	15.72	26.6667	15.72	20	15.72	25	15.72	40
15.73	20	15.73	46.6667	15.73	13.3333	15.73	33.3333	15.73	33.3333	15.73	60
15.74	33.3333	15.74	13.3333	15.74	26.6667	15.74	13.3333	15.74	50	15.74	6.66667
15.75	40	15.75	13.3333	15.75	6.66667	15.75	20	15.75	33.3333	15.75	6.66667
15.76	40	15.76	46.6667	15.76	20	15.76	40	15.76	41.6667	15.76	13.3333
15.77	26.6667	15.77	33.3333	15.77	20	15.77	20	15.77	50	15.77	53.3333
15.78	6.66667	15.78	46.6667	15.78	33.3333	15.78	46.6667	15.78	50	15.78	33.3333
15.79	46.6667	15.79	6.66667	15.79	46.6667	15.79	13.3333	15.79	58.3333	15.79	26.6667
15.8	20	15.8	13.3333	15.8	33.3333	15.8	26.6667	15.8	66.6667	15.8	33.3333
15.81	20	15.81	26.6667	15.81	40	15.81	40	15.81	33.3333	15.81	26.6667
15.82	6.66667	15.82	20	15.82	40	15.82	73.3333	15.82	50	15.82	26.6667
15.83	13.3333	15.83	13.3333	15.83	26.6667	15.83	73.3333	15.83	50	15.83	40
15.84	20	15.84	26.6667	15.84	6.66667	15.84	46.6667	15.84	33.3333	15.84	13.3333
15.85	40	15.85	20	15.85	26.6667	15.85	20	15.85	16.6667	15.85	40
15.86	13.3333	15.86	53.3333	15.86	6.66667	15.86	60	15.86	25	15.86	26.6667
15.87	13.3333	15.87	40	15.87	20	15.87	20	15.87	25	15.87	26.6667
15.88	6.66667	15.88	46.6667	15.88	40	15.88	26.6667	15.88	41.6667	15.88	13.3333
15.89	20	15.89	40	15.89	20	15.89	46.6667	15.89	16.6667	15.89	53.3333
15.9	40	15.9	53.3333	15.9	20	15.9	6.66667	15.9	33.3333	15.9	20
15.91	26.6667	15.91	20	15.91	13.3333	15.91	20	15.91	16.6667	15.91	33.3333
15.92	0	15.92	20	15.92	40	15.92	33.3333	15.92	33.3333	15.92	33.3333
15.93	40	15.93	40	15.93	6.66667	15.93	26.6667	15.93	75	15.93	6.66667
15.94	20	15.94	46.6667	15.94	20	15.94	33.3333	15.94	16.6667	15.94	46.6667
15.95	6.66667	15.95	13.3333	15.95	13.3333	15.95	40	15.95	50	15.95	33.3333
15.96	6.66667	15.96	13.3333	15.96	26.6667	15.96	33.3333	15.96	41.6667	15.96	6.66667
15.97	33.3333	15.97	33.3333	15.97	20	15.97	40	15.97	25	15.97	53.3333
15.98	40	15.98	33.3333	15.98	20	15.98	33.3333	15.98	33.3333	15.98	13.3333
15.99	26.6667	15.99	26.6667	15.99	33.3333	15.99	13.3333	15.99	8.33333	15.99	33.3333
16	33.3333	16	20	16	33.3333	16	33.3333	16	25	16	33.3333
16.01	26.6667	16.01	20	16.01	20	16.01	33.3333	16.01	50	16.01	33.3333
16.02	20	16.02	13.3333	16.02	20	16.02	33.3333	16.02	25	16.02	40
16.03	26.6667	16.03	33.3333	16.03	13.3333	16.03	33.3333	16.03	58.3333	16.03	20
16.04	13.3333	16.04	26.6667	16.04	26.6667	16.04	6.66667	16.04	41.6667	16.04	6.66667
16.05	6.66667	16.05	20	16.05	0	16.05	20	16.05	25	16.05	26.6667
16.06	26.6667	16.06	60	16.06	33.3333	16.06	13.3333	16.06	16.6667	16.06	20
16.07	40	16.07	40	16.07	40	16.07	40	16.07	16.6667	16.07	40
16.08	40	16.08	26.6667	16.08	26.6667	16.08	13.3333	16.08	33.3333	16.08	33.3333
16.09	13.3333	16.09	20	16.09	40	16.09	20	16.09	16.6667	16.09	40
16.1	26.6667	16.1	20	16.1	46.6667	16.1	33.3333	16.1	8.33333	16.1	0
16.11	40	16.11	46.6667	16.11	40	16.11	20	16.11	58.3333	16.11	6.66667
16.12	40	16.12	13.3333	16.12	26.6667	16.12	6.66667	16.12	0	16.12	13.3333
16.13	6.66667	16.13	33.3333	16.13	20	16.13	33.3333	16.13	25	16.13	33.3333
16.14	6.66667	16.14	13.3333	16.14	26.6667	16.14	20	16.14	50	16.14	20
16.15	26.6667	16.15	20	16.15	40	16.15	33.3333	16.15	8.33333	16.15	40
16.16	40	16.16	20	16.16	26.6667	16.16	33.3333	16.16	25	16.16	26.6667
16.17	20	16.17	13.3333	16.17	20	16.17	13.3333	16.17	41.6667	16.17	33.3333
16.18	6.66667	16.18	26.6667	16.18	53.3333	16.18	33.3333	16.18	41.6667	16.18	46.6667
16.19	26.6667	16.19	53.3333	16.19	26.6667	16.19	26.6667	16.19	16.6667	16.19	33.3333
16.2	13.3333	16.2	20	16.2	13.3333	16.2	46.6667	16.2	16.6667	16.2	26.6667
16.21	20	16.21	33.3333	16.21	33.3333	16.21	26.6667	16.21	25	16.21	20
16.22	6.66667	16.22	13.3333	16.22	33.3333	16.22	33.3333	16.22	25	16.22	33.3333
16.23	26.6667	16.23	40	16.23	53.3333	16.23	20	16.23	8.33333	16.23	26.6667
16.24	53.3333	16.24	46.6667	16.24	20	16.24	53.3333	16.24	41.6667	16.24	40
16.25	13.3333	16.25	26.6667	16.25	20	16.25	13.3333	16.25	58.3333	16.25	20
16.26	13.3333	16.26	20	16.26	33.3333	16.26	40	16.26	8.33333	16.26	20
16.27	53.3333	16.27	33.3333	16.27	13.3333	16.27	26.6667	16.27	41.6667	16.27	26.6667
16.28	26.6667	16.28	13.3333	16.28	20	16.28	20	16.28	58.3333	16.28	33.3333
16.29	20	16.29	20	16.29	33.3333	16.29	66.6667	16.29	8.33333	16.29	20
16.3	26.6667	16.3	26.6667	16.3	20	16.3	33.3333	16.3	58.3333	16.3	20
16.31	6.66667	16.31	20	16.31	26.6667	16.31	40	16.31	25	16.31	20
16.32	20	16.32	20	16.32	6.66667	16.32	26.6667	16.32	8.33333	16.32	20
16.33	13.3333	16.33	20	16.33	33.3333	16.33	66.6667	16.33	41.6667	16.33	46.6667
16.34	26.6667	16.34	13.3333	16.34	6.66667	16.34	40	16.34	16.6667	16.34	40
16.35	13.3333	16.35	46.6667	16.35	26.6667	16.35	40	16.35	8.33333	16.35	26.6667
16.36	33.3333	16.36	20	16.36	20	16.36	26.6667	16.36	33.3333	16.36	26.6667
16.37	46.6667	16.37	13.3333	16.37	26.6667	16.37	40	16.37	8.33333	16.37	33.3333
16.38	6.66667	16.38	33.3333	16.38	33.3333	16.38	20	16.38	16.6667	16.38	33.3333
16.39	13.3333	16.39	6.66667	16.39	20	16.39	33.3333	16.39	41.6667	16.39	6.66667
16.4	20	16.4	26.6667	16.4	46.6667	16.4	66.6667	16.4	58.3333	16.4	40
16.41	20	16.41	33.3333	16.41	20	16.41	13.3333	16.41	41.6667	16.41	53.3333
16.42	13.3333	16.42	13.3333	16.42	20	16.42	46.6667	16.42	25	16.42	26.6667
16.43	13.3333	16.43	20	16.43	26.6667	16.43	20	16.43	33.3333	16.43	13.3333
16.44	40	16.44	33.3333	16.44	13.3333	16.44	33.3333	16.44	8.33333	16.44	13.3333
16.45	20	16.45	33.3333	16.45	20	16.45	46.6667	16.45	33.3333	16.45	20
16.46	13.3333	16.46	20	16.46	13.3333	16.46	53.3333	16.46	25	16.46	20
16.47	20	16.47	40	16.47	13.3333	16.47	20	16.47	25	16.47	26.6667
16.48	33.3333	16.48	6.66667	16.48	20	16.48	33.3333	16.48	41.6667	16.48	13.3333
16.49	6.66667	16.49	6.66667	16.49	53.3333	16.49	6.66667	16.49	8.33333	16.49	20
16.5	40	16.5	33.3333	16.5	26.6667	16.5	6.66667	16.5	58.3333	16.5	33.3333
16.51	6.66667	16.51	46.6667	16.51	46.6667	16.51	20	16.51	25	16.51	33.3333
16.52	13.3333	16.52	33.3333	16.52	26.6667	16.52	33.3333	16.52	33.3333	16.52	40
16.53	53.3333	16.53	0	16.53	33.3333	16.53	13.3333	16.53	41.6667	16.53	26.6667
16.54	33.3333	16.54	33.3333	16.54	40	16.54	46.6667	16.54	25	16.54	6.66667
16.55	26.6667	16.55	26.6667	16.55	33.3333	16.55	20	16.55	33.3333	16.55	20
16.56	40	16.56	6.66667	16.56	26.6667	16.56	40	16.56	25	16.56	20
16.57	20	16.57	26.6667	16.57	40	16.57	40	16.57	16.6667	16.57	20
16.58	20	16.58	20	16.58	26.6667	16.58	26.6667	16.58	33.3333	16.58	26.6667
16.59	20	16.59	26.6667	16.59	60	16.59	20	16.59	16.6667	16.59	33.3333
16.6	33.3333	16.6	33.3333	16.6	46.6667	16.6	33.3333	16.6	25	16.6	26.6667
16.61	6.66667	16.61	33.3333	16.61	20	16.61	33.3333	16.61	33.3333	16.61	6.66667
16.62	20	16.62	13.3333	16.62	26.6667	16.62	26.6667	16.62	25	16.62	26.6667
16.63	13.3333	16.63	6.66667	16.63	33.3333	16.63	33.3333	16.63	16.6667	16.63	33.3333
16.64	13.3333	16.64	33.3333	16.64	26.6667	16.64	20	16.64	50	16.64	20
16.65	20	16.65	40	16.65	6.66667	16.65	33.3333	16.65	41.6667	16.65	13.3333
16.66	33.3333	16.66	26.6667	16.66	26.6667	16.66	26.6667	16.66	66.6667	16.66	26.6667
16.67	20	16.67	26.6667	16.67	46.6667	16.67	13.3333	16.67	50	16.67	40
16.68	46.6667	16.68	26.6667	16.68	0	16.68	20	16.68	8.33333	16.68	46.6667
16.69	26.6667	16.69	0	16.69	33.3333	16.69	33.3333	16.69	8.33333	16.69	33.3333
16.7	20	16.7	13.3333	16.7	53.3333	16.7	33.3333	16.7	33.3333	16.7	26.6667
16.71	33.3333	16.71	20	16.71	13.3333	16.71	26.6667	16.71	16.6667	16.71	20
16.72	40	16.72	13.3333	16.72	6.66667	16.72	26.6667	16.72	16.6667	16.72	26.6667
16.73	26.6667	16.73	20	16.73	13.3333	16.73	13.3333	16.73	33.3333	16.73	20
16.74	13.3333	16.74	40	16.74	20	16.74	6.66667	16.74	50	16.74	26.6667
16.75	6.66667	16.75	26.6667	16.75	40	16.75	13.3333	16.75	16.6667	16.75	13.3333
16.76	40	16.76	13.3333	16.76	26.6667	16.76	40	16.76	33.3333	16.76	26.6667
16.77	26.6667	16.77	13.3333	16.77	26.6667	16.77	0	16.77	33.3333	16.77	20
16.78	6.66667	16.78	13.3333	16.78	33.3333	16.78	40	16.78	50	16.78	26.6667
16.79	33.3333	16.79	26.6667	16.79	26.6667	16.79	6.66667	16.79	25	16.79	33.3333
16.8	20	16.8	40	16.8	13.3333	16.8	20	16.8	33.3333	16.8	46.6667
16.81	26.6667	16.81	40	16.81	53.3333	16.81	26.6667	16.81	8.33333	16.81	33.3333
16.82	40	16.82	26.6667	16.82	13.3333	16.82	40	16.82	58.3333	16.82	6.66667
16.83	33.3333	16.83	33.3333	16.83	33.3333	16.83	13.3333	16.83	41.6667	16.83	13.3333
16.84	6.66667	16.84	33.3333	16.84	33.3333	16.84	53.3333	16.84	16.6667	16.84	33.3333
16.85	6.66667	16.85	33.3333	16.85	46.6667	16.85	46.6667	16.85	0	16.85	13.3333
16.86	40	16.86	33.3333	16.86	6.66667	16.86	13.3333	16.86	25	16.86	6.66667
16.87	33.3333	16.87	46.6667	16.87	13.3333	16.87	26.6667	16.87	8.33333	16.87	40
16.88	26.6667	16.88	13.3333	16.88	26.6667	16.88	20	16.88	25	16.88	46.6667
16.89	26.6667	16.89	26.6667	16.89	66.6667	16.89	40	16.89	0	16.89	40
16.9	26.6667	16.9	46.6667	16.9	20	16.9	26.6667	16.9	25	16.9	6.66667
16.91	20	16.91	40	16.91	40	16.91	26.6667	16.91	8.33333	16.91	0
16.92	20	16.92	20	16.92	13.3333	16.92	40	16.92	41.6667	16.92	33.3333
16.93	26.6667	16.93	13.3333	16.93	20	16.93	33.3333	16.93	50	16.93	13.3333
16.94	20	16.94	13.3333	16.94	26.6667	16.94	20	16.94	8.33333	16.94	40
16.95	13.3333	16.95	26.6667	16.95	6.66667	16.95	46.6667	16.95	33.3333	16.95	13.3333
16.96	33.3333	16.96	20	16.96	53.3333	16.96	26.6667	16.96	16.6667	16.96	46.6667
16.97	6.66667	16.97	13.3333	16.97	20	16.97	20	16.97	25	16.97	0
16.98	13.3333	16.98	20	16.98	20	16.98	26.6667	16.98	25	16.98	13.3333
16.99	13.3333	16.99	26.6667	16.99	53.3333	16.99	20	16.99	16.6667	16.99	26.6667
17	26.6667	17	13.3333	17	33.3333	17	13.3333	17	8.33333	17	73.3333
17.01	26.6667	17.01	26.6667	17.01	13.3333	17.01	26.6667	17.01	16.6667	17.01	6.66667
17.02	13.3333	17.02	20	17.02	53.3333	17.02	20	17.02	25	17.02	40
17.03	13.3333	17.03	13.3333	17.03	0	17.03	33.3333	17.03	33.3333	17.03	6.66667
17.04	6.66667	17.04	46.6667	17.04	20	17.04	33.3333	17.04	0	17.04	53.3333
17.05	40	17.05	40	17.05	20	17.05	26.6667	17.05	16.6667	17.05	13.3333
17.06	20	17.06	20	17.06	20	17.06	60	17.06	33.3333	17.06	46.6667
17.07	13.3333	17.07	13.3333	17.07	0	17.07	53.3333	17.07	66.6667	17.07	26.6667
17.08	13.3333	17.08	13.3333	17.08	33.3333	17.08	26.6667	17.08	25	17.08	20
17.09	6.66667	17.09	6.66667	17.09	6.66667	17.09	26.6667	17.09	25	17.09	40
17.1	26.6667	17.1	40	17.1	33.3333	17.1	13.3333	17.1	8.33333	17.1	33.3333
17.11	46.6667	17.11	26.6667	17.11	26.6667	17.11	40	17.11	33.3333	17.11	33.3333
17.12	13.3333	17.12	6.66667	17.12	26.6667	17.12	26.6667	17.12	16.6667	17.12	13.3333
17.13	13.3333	17.13	26.6667	17.13	13.3333	17.13	46.6667	17.13	16.6667	17.13	20
17.14	26.6667	17.14	13.3333	17.14	33.3333	17.14	26.6667	17.14	16.6667	17.14	20
17.15	33.3333	17.15	6.66667	17.15	40	17.15	13.3333	17.15	33.3333	17.15	20
17.16	40	17.16	33.3333	17.16	13.3333	17.16	26.6667	17.16	75	17.16	13.3333
17.17	0	17.17	13.3333	17.17	6.66667	17.17	40	17.17	33.3333	17.17	6.66667
17.18	0	17.18	40	17.18	13.3333	17.18	33.3333	17.18	8.33333	17.18	13.3333
17.19	0	17.19	20	17.19	20	17.19	13.3333	17.19	25	17.19	33.3333
17.2	13.3333	17.2	13.3333	17.2	13.3333	17.2	26.6667	17.2	25	17.2	40
17.21	20	17.21	46.6667	17.21	40	17.21	13.3333	17.21	0	17.21	6.66667
17.22	6.66667	17.22	6.66667	17.22	13.3333	17.22	0	17.22	41.6667	17.22	20
17.23	40	17.23	13.3333	17.23	13.3333	17.23	40	17.23	50	17.23	20
17.24	6.66667	17.24	0	17.24	20	17.24	13.3333	17.24	25	17.24	6.66667
17.25	40	17.25	26.6667	17.25	20	17.25	20	17.25	41.6667	17.25	33.3333
17.26	40	17.26	20	17.26	46.6667	17.26	26.6667	17.26	41.6667	17.26	13.3333
17.27	6.66667	17.27	13.3333	17.27	33.3333	17.27	26.6667	17.27	8.33333	17.27	13.3333
17.28	0	17.28	33.3333	17.28	13.3333	17.28	40	17.28	16.6667	17.28	26.6667
17.29	13.3333	17.29	13.3333	17.29	26.6667	17.29	20	17.29	33.3333	17.29	0
17.3	20	17.3	20	17.3	13.3333	17.3	13.3333	17.3	25	17.3	20
17.31	20	17.31	20	17.31	0	17.31	20	17.31	0	17.31	20
17.32	13.3333	17.32	13.3333	17.32	6.66667	17.32	13.3333	17.32	8.33333	17.32	40
17.33	6.66667	17.33	6.66667	17.33	0	17.33	33.3333	17.33	8.33333	17.33	33.3333
17.34	33.3333	17.34	6.66667	17.34	26.6667	17.34	20	17.34	25	17.34	0
17.35	26.6667	17.35	13.3333	17.35	26.6667	17.35	33.3333	17.35	25	17.35	26.6667
17.36	20	17.36	13.3333	17.36	0	17.36	33.3333	17.36	41.6667	17.36	20
17.37	6.66667	17.37	26.6667	17.37	6.66667	17.37	26.6667	17.37	8.33333	17.37	40
17.38	26.6667	17.38	20	17.38	13.3333	17.38	26.6667	17.38	25	17.38	26.6667
17.39	20	17.39	20	17.39	60	17.39	13.3333	17.39	16.6667	17.39	6.66667
17.4	0	17.4	13.3333	17.4	40	17.4	26.6667	17.4	58.3333	17.4	20
17.41	6.66667	17.41	26.6667	17.41	6.66667	17.41	33.3333	17.41	8.33333	17.41	40
17.42	13.3333	17.42	13.3333	17.42	33.3333	17.42	33.3333	17.42	25	17.42	20
17.43	13.3333	17.43	26.6667	17.43	40	17.43	60	17.43	16.6667	17.43	33.3333
17.44	13.3333	17.44	20	17.44	26.6667	17.44	20	17.44	75	17.44	46.6667
17.45	13.3333	17.45	20	17.45	20	17.45	26.6667	17.45	33.3333	17.45	6.66667
17.46	0	17.46	20	17.46	26.6667	17.46	13.3333	17.46	25	17.46	6.66667
17.47	26.6667	17.47	20	17.47	13.3333	17.47	13.3333	17.47	16.6667	17.47	26.6667
17.48	26.6667	17.48	26.6667	17.48	20	17.48	26.6667	17.48	0	17.48	20
17.49	13.3333	17.49	40	17.49	33.3333	17.49	26.6667	17.49	16.6667	17.49	40
17.5	26.6667	17.5	6.66667	17.5	26.6667	17.5	20	17.5	25	17.5	26.6667
17.51	33.3333	17.51	26.6667	17.51	13.3333	17.51	13.3333	17.51	8.33333	17.51	26.6667
17.52	13.3333	17.52	6.66667	17.52	20	17.52	26.6667	17.52	8.33333	17.52	6.66667
17.53	13.3333	17.53	26.6667	17.53	26.6667	17.53	6.66667	17.53	25	17.53	0
17.54	26.6667	17.54	26.6667	17.54	26.6667	17.54	20	17.54	33.3333	17.54	20
17.55	13.3333	17.55	20	17.55	13.3333	17.55	40	17.55	16.6667	17.55	40
17.56	13.3333	17.56	26.6667	17.56	26.6667	17.56	26.6667	17.56	8.33333	17.56	13.3333
17.57	13.3333	17.57	6.66667	17.57	33.3333	17.57	20	17.57	25	17.57	0
17.58	33.3333	17.58	13.3333	17.58	13.3333	17.58	33.3333	17.58	8.33333	17.58	26.6667
17.59	20	17.59	20	17.59	33.3333	17.59	26.6667	17.59	16.6667	17.59	33.3333
17.6	20	17.6	6.66667	17.6	20	17.6	6.66667	17.6	50	17.6	40
17.61	0	17.61	26.6667	17.61	33.3333	17.61	20	17.61	8.33333	17.61	0
17.62	53.3333	17.62	0	17.62	0	17.62	26.6667	17.62	25	17.62	40
17.63	26.6667	17.63	20	17.63	20	17.63	20	17.63	25	17.63	13.3333
17.64	26.6667	17.64	13.3333	17.64	33.3333	17.64	13.3333	17.64	16.6667	17.64	6.66667
17.65	20	17.65	20	17.65	26.6667	17.65	20	17.65	33.3333	17.65	6.66667
17.66	6.66667	17.66	0	17.66	26.6667	17.66	33.3333	17.66	25	17.66	40
17.67	26.6667	17.67	26.6667	17.67	13.3333	17.67	20	17.67	16.6667	17.67	26.6667
17.68	6.66667	17.68	20	17.68	20	17.68	20	17.68	41.6667	17.68	13.3333
17.69	0	17.69	13.3333	17.69	6.66667	17.69	20	17.69	41.6667	17.69	66.6667
17.7	20	17.7	6.66667	17.7	13.3333	17.7	13.3333	17.7	16.6667	17.7	26.6667
17.71	33.3333	17.71	20	17.71	0	17.71	20	17.71	8.33333	17.71	46.6667
17.72	13.3333	17.72	26.6667	17.72	20	17.72	40	17.72	16.6667	17.72	13.3333
17.73	6.66667	17.73	13.3333	17.73	26.6667	17.73	6.66667	17.73	25	17.73	40
17.74	20	17.74	20	17.74	13.3333	17.74	13.3333	17.74	50	17.74	26.6667
17.75	26.6667	17.75	13.3333	17.75	13.3333	17.75	6.66667	17.75	25	17.75	53.3333
17.76	20	17.76	13.3333	17.76	26.6667	17.76	20	17.76	33.3333	17.76	13.3333
17.77	6.66667	17.77	6.66667	17.77	33.3333	17.77	33.3333	17.77	8.33333	17.77	33.3333
17.78	26.6667	17.78	46.6667	17.78	26.6667	17.78	46.6667	17.78	50	17.78	20
17.79	26.6667	17.79	40	17.79	13.3333	17.79	20	17.79	25	17.79	26.6667
17.8	13.3333	17.8	40	17.8	26.6667	17.8	33.3333	17.8	8.33333	17.8	46.6667
17.81	46.6667	17.81	26.6667	17.81	46.6667	17.81	0	17.81	33.3333	17.81	33.3333
17.82	20	17.82	33.3333	17.82	20	17.82	40	17.82	50	17.82	6.66667
17.83	6.66667	17.83	33.3333	17.83	13.3333	17.83	46.6667	17.83	25	17.83	13.3333
17.84	13.3333	17.84	20	17.84	26.6667	17.84	33.3333	17.84	25	17.84	33.3333
17.85	13.3333	17.85	26.6667	17.85	13.3333	17.85	33.3333	17.85	41.6667	17.85	20
17.86	6.66667	17.86	20	17.86	6.66667	17.86	26.6667	17.86	66.6667	17.86	33.3333
17.87	33.3333	17.87	20	17.87	13.3333	17.87	20	17.87	0	17.87	20
17.88	6.66667	17.88	20	17.88	33.3333	17.88	40	17.88	16.6667	17.88	53.3333
17.89	6.66667	17.89	20	17.89	20	17.89	33.3333	17.89	50	17.89	20
17.9	20	17.9	26.6667	17.9	26.6667	17.9	33.3333	17.9	8.33333	17.9	20
17.91	6.66667	17.91	33.3333	17.91	6.66667	17.91	26.6667	17.91	0	17.91	20
17.92	26.6667	17.92	26.6667	17.92	6.66667	17.92	20	17.92	50	17.92	40
17.93	26.6667	17.93	0	17.93	33.3333	17.93	6.66667	17.93	33.3333	17.93	20
17.94	13.3333	17.94	20	17.94	20	17.94	26.6667	17.94	16.6667	17.94	33.3333
17.95	13.3333	17.95	13.3333	17.95	13.3333	17.95	26.6667	17.95	41.6667	17.95	13.3333
17.96	6.66667	17.96	33.3333	17.96	20	17.96	26.6667	17.96	8.33333	17.96	26.6667
17.97	13.3333	17.97	26.6667	17.97	13.3333	17.97	6.66667	17.97	33.3333	17.97	20
17.98	33.3333	17.98	40	17.98	33.3333	17.98	33.3333	17.98	16.6667	17.98	66.6667
17.99	6.66667	17.99	13.3333	17.99	13.3333	17.99	20	17.99	8.33333	17.99	20
18	6.66667	18	13.3333	18	13.3333	18	26.6667	18	58.3333	18	33.3333
18.01	6.66667	18.01	26.6667	18.01	40	18.01	6.66667	18.01	33.3333	18.01	40
18.02	20	18.02	13.3333	18.02	20	18.02	13.3333	18.02	33.3333	18.02	13.3333
18.03	13.3333	18.03	13.3333	18.03	20	18.03	13.3333	18.03	25	18.03	6.66667
18.04	13.3333	18.04	13.3333	18.04	20	18.04	6.66667	18.04	25	18.04	33.3333
18.05	20	18.05	6.66667	18.05	26.6667	18.05	6.66667	18.05	16.6667	18.05	20
18.06	20	18.06	6.66667	18.06	6.66667	18.06	26.6667	18.06	33.3333	18.06	13.3333
18.07	26.6667	18.07	13.3333	18.07	20	18.07	20	18.07	50	18.07	40
18.08	20	18.08	20	18.08	20	18.08	53.3333	18.08	33.3333	18.08	6.66667
18.09	26.6667	18.09	20	18.09	33.3333	18.09	20	18.09	16.6667	18.09	20
18.1	26.6667	18.1	6.66667	18.1	13.3333	18.1	40	18.1	0	18.1	40
18.11	0	18.11	6.66667	18.11	13.3333	18.11	26.6667	18.11	8.33333	18.11	20
18.12	26.6667	18.12	20	18.12	20	18.12	33.3333	18.12	16.6667	18.12	13.3333
18.13	20	18.13	13.3333	18.13	6.66667	18.13	26.6667	18.13	8.33333	18.13	46.6667
18.14	26.6667	18.14	13.3333	18.14	13.3333	18.14	20	18.14	0	18.14	20
18.15	6.66667	18.15	26.6667	18.15	6.66667	18.15	0	18.15	33.3333	18.15	13.3333
18.16	6.66667	18.16	26.6667	18.16	13.3333	18.16	26.6667	18.16	8.33333	18.16	26.6667
18.17	0	18.17	26.6667	18.17	13.3333	18.17	33.3333	18.17	16.6667	18.17	6.66667
18.18	26.6667	18.18	20	18.18	40	18.18	20	18.18	41.6667	18.18	20
18.19	33.3333	18.19	13.3333	18.19	26.6667	18.19	33.3333	18.19	25	18.19	13.3333
18.2	13.3333	18.2	0	18.2	13.3333	18.2	26.6667	18.2	41.6667	18.2	26.6667
18.21	6.66667	18.21	6.66667	18.21	20	18.21	33.3333	18.21	16.6667	18.21	40
18.22	0	18.22	13.3333	18.22	33.3333	18.22	80	18.22	16.6667	18.22	26.6667
18.23	26.6667	18.23	26.6667	18.23	26.6667	18.23	26.6667	18.23	8.33333	18.23	13.3333
18.24	13.3333	18.24	20	18.24	26.6667	18.24	13.3333	18.24	25	18.24	26.6667
18.25	13.3333	18.25	6.66667	18.25	13.3333	18.25	26.6667	18.25	16.6667	18.25	20
18.26	33.3333	18.26	33.3333	18.26	26.6667	18.26	20	18.26	0	18.26	20
18.27	26.6667	18.27	20	18.27	13.3333	18.27	33.3333	18.27	25	18.27	13.3333
18.28	13.3333	18.28	20	18.28	26.6667	18.28	6.66667	18.28	16.6667	18.28	13.3333
18.29	46.6667	18.29	13.3333	18.29	13.3333	18.29	26.6667	18.29	25	18.29	26.6667
18.3	20	18.3	20	18.3	33.3333	18.3	20	18.3	33.3333	18.3	20
18.31	6.66667	18.31	6.66667	18.31	26.6667	18.31	6.66667	18.31	16.6667	18.31	40
18.32	33.3333	18.32	6.66667	18.32	20	18.32	33.3333	18.32	41.6667	18.32	6.66667
18.33	13.3333	18.33	20	18.33	13.3333	18.33	26.6667	18.33	0	18.33	0
18.34	26.6667	18.34	6.66667	18.34	13.3333	18.34	40	18.34	33.3333	18.34	40
18.35	0	18.35	46.6667	18.35	46.6667	18.35	33.3333	18.35	8.33333	18.35	20
18.36	40	18.36	26.6667	18.36	13.3333	18.36	6.66667	18.36	50	18.36	0
18.37	20	18.37	33.3333	18.37	0	18.37	26.6667	18.37	50	18.37	33.3333
18.38	6.66667	18.38	33.3333	18.38	20	18.38	20	18.38	33.3333	18.38	6.66667
18.39	13.3333	18.39	6.66667	18.39	20	18.39	26.6667	18.39	16.6667	18.39	33.3333
18.4	6.66667	18.4	13.3333	18.4	20	18.4	20	18.4	50	18.4	13.3333
18.41	20	18.41	6.66667	18.41	13.3333	18.41	13.3333	18.41	25	18.41	20
18.42	20	18.42	6.66667	18.42	13.3333	18.42	13.3333	18.42	58.3333	18.42	13.3333
18.43	13.3333	18.43	20	18.43	13.3333	18.43	26.6667	18.43	16.6667	18.43	13.3333
18.44	33.3333	18.44	13.3333	18.44	6.66667	18.44	20	18.44	16.6667	18.44	13.3333
18.45	26.6667	18.45	46.6667	18.45	0	18.45	13.3333	18.45	25	18.45	20
18.46	40	18.46	6.66667	18.46	26.6667	18.46	33.3333	18.46	16.6667	18.46	20
18.47	26.6667	18.47	13.3333	18.47	20	18.47	26.6667	18.47	0	18.47	33.3333
18.48	33.3333	18.48	20	18.48	33.3333	18.48	26.6667	18.48	25	18.48	26.6667
18.49	20	18.49	13.3333	18.49	13.3333	18.49	13.3333	18.49	16.6667	18.49	13.3333
18.5	20	18.5	20	18.5	13.3333	18.5	20	18.5	33.3333	18.5	46.6667
18.51	40	18.51	33.3333	18.51	13.3333	18.51	13.3333	18.51	16.6667	18.51	20
18.52	40	18.52	26.6667	18.52	26.6667	18.52	13.3333	18.52	0	18.52	46.6667
18.53	0	18.53	33.3333	18.53	13.3333	18.53	33.3333	18.53	25	18.53	20
18.54	26.6667	18.54	20	18.54	6.66667	18.54	13.3333	18.54	41.6667	18.54	20
18.55	20	18.55	6.66667	18.55	0	18.55	40	18.55	25	18.55	33.3333
18.56	46.6667	18.56	53.3333	18.56	6.66667	18.56	33.3333	18.56	33.3333	18.56	26.6667
18.57	20	18.57	13.3333	18.57	13.3333	18.57	26.6667	18.57	8.33333	18.57	20
18.58	13.3333	18.58	33.3333	18.58	33.3333	18.58	26.6667	18.58	33.3333	18.58	26.6667
18.59	6.66667	18.59	26.6667	18.59	13.3333	18.59	33.3333	18.59	16.6667	18.59	33.3333
18.6	46.6667	18.6	13.3333	18.6	20	18.6	26.6667	18.6	50	18.6	20
18.61	26.6667	18.61	20	18.61	33.3333	18.61	26.6667	18.61	33.3333	18.61	6.66667
18.62	46.6667	18.62	13.3333	18.62	26.6667	18.62	6.66667	18.62	16.6667	18.62	20
18.63	13.3333	18.63	66.6667	18.63	13.3333	18.63	13.3333	18.63	8.33333	18.63	20
18.64	20	18.64	40	18.64	0	18.64	13.3333	18.64	16.6667	18.64	46.6667
18.65	13.3333	18.65	6.66667	18.65	26.6667	18.65	26.6667	18.65	8.33333	18.65	40
18.66	13.3333	18.66	13.3333	18.66	20	18.66	33.3333	18.66	25	18.66	26.6667
18.67	0	18.67	6.66667	18.67	13.3333	18.67	13.3333	18.67	33.3333	18.67	20
18.68	13.3333	18.68	33.3333	18.68	20	18.68	33.3333	18.68	16.6667	18.68	46.6667
18.69	33.3333	18.69	20	18.69	20	18.69	60	18.69	16.6667	18.69	33.3333
18.7	26.6667	18.7	20	18.7	20	18.7	20	18.7	16.6667	18.7	13.3333
18.71	6.66667	18.71	33.3333	18.71	20	18.71	26.6667	18.71	25	18.71	13.3333
18.72	13.3333	18.72	20	18.72	0	18.72	33.3333	18.72	16.6667	18.72	60
18.73	13.3333	18.73	13.3333	18.73	20	18.73	53.3333	18.73	66.6667	18.73	13.3333
18.74	13.3333	18.74	33.3333	18.74	13.3333	18.74	33.3333	18.74	41.6667	18.74	26.6667
18.75	20	18.75	26.6667	18.75	26.6667	18.75	20	18.75	8.33333	18.75	0
18.76	40	18.76	26.6667	18.76	46.6667	18.76	26.6667	18.76	33.3333	18.76	26.6667
18.77	20	18.77	33.3333	18.77	13.3333	18.77	13.3333	18.77	25	18.77	20
18.78	6.66667	18.78	6.66667	18.78	26.6667	18.78	13.3333	18.78	0	18.78	33.3333
18.79	26.6667	18.79	26.6667	18.79	26.6667	18.79	26.6667	18.79	33.3333	18.79	40
18.8	26.6667	18.8	0	18.8	6.66667	18.8	40	18.8	25	18.8	40
18.81	26.6667	18.81	26.6667	18.81	20	18.81	33.3333	18.81	16.6667	18.81	33.3333
18.82	6.66667	18.82	13.3333	18.82	13.3333	18.82	33.3333	18.82	41.6667	18.82	20
18.83	20	18.83	13.3333	18.83	26.6667	18.83	20	18.83	16.6667	18.83	13.3333
18.84	6.66667	18.84	33.3333	18.84	13.3333	18.84	6.66667	18.84	41.6667	18.84	40
18.85	33.3333	18.85	6.66667	18.85	26.6667	18.85	33.3333	18.85	58.3333	18.85	40
18.86	20	18.86	13.3333	18.86	13.3333	18.86	13.3333	18.86	16.6667	18.86	13.3333
18.87	0	18.87	40	18.87	33.3333	18.87	33.3333	18.87	8.33333	18.87	26.6667
18.88	33.3333	18.88	20	18.88	20	18.88	33.3333	18.88	16.6667	18.88	6.66667
18.89	13.3333	18.89	20	18.89	0	18.89	6.66667	18.89	8.33333	18.89	33.3333
18.9	13.3333	18.9	13.3333	18.9	6.66667	18.9	66.6667	18.9	25	18.9	40
18.91	40	18.91	13.3333	18.91	6.66667	18.91	6.66667	18.91	33.3333	18.91	26.6667
18.92	0	18.92	13.3333	18.92	13.3333	18.92	13.3333	18.92	16.6667	18.92	26.6667
18.93	13.3333	18.93	53.3333	18.93	20	18.93	26.6667	18.93	25	18.93	20
18.94	20	18.94	6.66667	18.94	6.66667	18.94	20	18.94	25	18.94	20
18.95	6.66667	18.95	26.6667	18.95	6.66667	18.95	26.6667	18.95	25	18.95	26.6667
18.96	6.66667	18.96	20	18.96	20	18.96	0	18.96	8.33333	18.96	33.3333
18.97	40	18.97	33.3333	18.97	13.3333	18.97	13.3333	18.97	41.6667	18.97	13.3333
18.98	40	18.98	33.3333	18.98	13.3333	18.98	6.66667	18.98	8.33333	18.98	20
18.99	6.66667	18.99	33.3333	18.99	6.66667	18.99	40	18.99	0	18.99	26.6667
19	0	19	13.3333	19	26.6667	19	46.6667	19	8.33333	19	13.3333
19.01	40	19.01	13.3333	19.01	26.6667	19.01	33.3333	19.01	50	19.01	40
19.02	0	19.02	20	19.02	0	19.02	33.3333	19.02	8.33333	19.02	20
19.03	6.66667	19.03	6.66667	19.03	6.66667	19.03	6.66667	19.03	41.6667	19.03	26.6667
19.04	33.3333	19.04	20	19.04	26.6667	19.04	26.6667	19.04	16.6667	19.04	40
19.05	6.66667	19.05	13.3333	19.05	13.3333	19.05	26.6667	19.05	25	19.05	13.3333
19.06	0	19.06	26.6667	19.06	33.3333	19.06	26.6667	19.06	8.33333	19.06	13.3333
19.07	6.66667	19.07	13.3333	19.07	6.66667	19.07	13.3333	19.07	16.6667	19.07	46.6667
19.08	0	19.08	0	19.08	20	19.08	33.3333	19.08	16.6667	19.08	20
19.09	26.6667	19.09	20	19.09	13.3333	19.09	13.3333	19.09	16.6667	19.09	20
19.1	33.3333	19.1	26.6667	19.1	6.66667	19.1	13.3333	19.1	25	19.1	20
19.11	20	19.11	6.66667	19.11	20	19.11	6.66667	19.11	41.6667	19.11	40
19.12	6.66667	19.12	13.3333	19.12	20	19.12	6.66667	19.12	0	19.12	33.3333
19.13	20	19.13	13.3333	19.13	20	19.13	40	19.13	16.6667	19.13	0
19.14	6.66667	19.14	6.66667	19.14	13.3333	19.14	26.6667	19.14	8.33333	19.14	0
19.15	20	19.15	26.6667	19.15	13.3333	19.15	13.3333	19.15	8.33333	19.15	33.3333
19.16	6.66667	19.16	26.6667	19.16	6.66667	19.16	6.66667	19.16	8.33333	19.16	40
19.17	20	19.17	33.3333	19.17	20	19.17	46.6667	19.17	50	19.17	20
19.18	20	19.18	13.3333	19.18	20	19.18	33.3333	19.18	50	19.18	33.3333
19.19	13.3333	19.19	26.6667	19.19	6.66667	19.19	26.6667	19.19	25	19.19	13.3333
19.2	0	19.2	33.3333	19.2	6.66667	19.2	13.3333	19.2	25	19.2	20
19.21	53.3333	19.21	26.6667	19.21	13.3333	19.21	20	19.21	0	19.21	26.6667
19.22	33.3333	19.22	26.6667	19.22	33.3333	19.22	20	19.22	16.6667	19.22	53.3333
19.23	6.66667	19.23	13.3333	19.23	6.66667	19.23	33.3333	19.23	25	19.23	26.6667
19.24	6.66667	19.24	13.3333	19.24	26.6667	19.24	20	19.24	25	19.24	20
19.25	20	19.25	33.3333	19.25	6.66667	19.25	13.3333	19.25	8.33333	19.25	13.3333
19.26	26.6667	19.26	6.66667	19.26	20	19.26	40	19.26	16.6667	19.26	13.3333
19.27	20	19.27	33.3333	19.27	26.6667	19.27	13.3333	19.27	25	19.27	13.3333
19.28	13.3333	19.28	6.66667	19.28	20	19.28	26.6667	19.28	25	19.28	6.66667
19.29	46.6667	19.29	20	19.29	13.3333	19.29	33.3333	19.29	8.33333	19.29	26.6667
19.3	13.3333	19.3	13.3333	19.3	26.6667	19.3	13.3333	19.3	8.33333	19.3	20
19.31	0	19.31	33.3333	19.31	20	19.31	13.3333	19.31	8.33333	19.31	13.3333
19.32	33.3333	19.32	13.3333	19.32	6.66667	19.32	26.6667	19.32	41.6667	19.32	53.3333
19.33	13.3333	19.33	26.6667	19.33	26.6667	19.33	33.3333	19.33	8.33333	19.33	20
19.34	13.3333	19.34	13.3333	19.34	6.66667	19.34	26.6667	19.34	16.6667	19.34	20
19.35	33.3333	19.35	6.66667	19.35	0	19.35	13.3333	19.35	50	19.35	0
19.36	0	19.36	13.3333	19.36	33.3333	19.36	26.6667	19.36	33.3333	19.36	40
19.37	26.6667	19.37	20	19.37	33.3333	19.37	40	19.37	16.6667	19.37	6.66667
19.38	40	19.38	20	19.38	26.6667	19.38	20	19.38	41.6667	19.38	20
19.39	6.66667	19.39	26.6667	19.39	6.66667	19.39	26.6667	19.39	41.6667	19.39	13.3333
19.4	13.3333	19.4	26.6667	19.4	20	19.4	13.3333	19.4	0	19.4	20
19.41	26.6667	19.41	40	19.41	20	19.41	6.66667	19.41	16.6667	19.41	13.3333
19.42	46.6667	19.42	26.6667	19.42	46.6667	19.42	20	19.42	16.6667	19.42	33.3333
19.43	13.3333	19.43	13.3333	19.43	26.6667	19.43	20	19.43	33.3333	19.43	13.3333
19.44	20	19.44	0	19.44	6.66667	19.44	40	19.44	0	19.44	13.3333
19.45	53.3333	19.45	26.6667	19.45	20	19.45	33.3333	19.45	16.6667	19.45	33.3333
19.46	20	19.46	13.3333	19.46	40	19.46	33.3333	19.46	25	19.46	20
19.47	40	19.47	20	19.47	0	19.47	40	19.47	0	19.47	13.3333
19.48	26.6667	19.48	6.66667	19.48	20	19.48	20	19.48	0	19.48	13.3333
19.49	6.66667	19.49	0	19.49	13.3333	19.49	33.3333	19.49	25	19.49	53.3333
19.5	20	19.5	33.3333	19.5	13.3333	19.5	33.3333	19.5	33.3333	19.5	20
19.51	26.6667	19.51	13.3333	19.51	33.3333	19.51	13.3333	19.51	16.6667	19.51	13.3333
19.52	13.3333	19.52	6.66667	19.52	13.3333	19.52	13.3333	19.52	25	19.52	13.3333
19.53	20	19.53	13.3333	19.53	13.3333	19.53	13.3333	19.53	50	19.53	26.6667
19.54	6.66667	19.54	20	19.54	26.6667	19.54	20	19.54	8.33333	19.54	6.66667
19.55	13.3333	19.55	26.6667	19.55	26.6667	19.55	26.6667	19.55	75	19.55	33.3333
19.56	6.66667	19.56	13.3333	19.56	6.66667	19.56	33.3333	19.56	16.6667	19.56	13.3333
19.57	6.66667	19.57	40	19.57	40	19.57	20	19.57	41.6667	19.57	46.6667
19.58	13.3333	19.58	6.66667	19.58	20	19.58	13.3333	19.58	25	19.58	13.3333
19.59	13.3333	19.59	13.3333	19.59	13.3333	19.59	13.3333	19.59	33.3333	19.59	40
19.6	13.3333	19.6	20	19.6	20	19.6	33.3333	19.6	0	19.6	13.3333
19.61	20	19.61	13.3333	19.61	13.3333	19.61	20	19.61	0	19.61	20
19.62	13.3333	19.62	6.66667	19.62	33.3333	19.62	13.3333	19.62	16.6667	19.62	20
19.63	6.66667	19.63	13.3333	19.63	20	19.63	20	19.63	8.33333	19.63	33.3333
19.64	0	19.64	26.6667	19.64	20	19.64	26.6667	19.64	8.33333	19.64	33.3333
19.65	20	19.65	13.3333	19.65	13.3333	19.65	0	19.65	33.3333	19.65	33.3333
19.66	33.3333	19.66	13.3333	19.66	6.66667	19.66	6.66667	19.66	16.6667	19.66	13.3333
19.67	13.3333	19.67	33.3333	19.67	6.66667	19.67	40	19.67	16.6667	19.67	13.3333
19.68	13.3333	19.68	20	19.68	20	19.68	6.66667	19.68	0	19.68	0
19.69	26.6667	19.69	33.3333	19.69	40	19.69	20	19.69	16.6667	19.69	6.66667
19.7	13.3333	19.7	20	19.7	6.66667	19.7	6.66667	19.7	16.6667	19.7	20
19.71	20	19.71	0	19.71	13.3333	19.71	13.3333	19.71	16.6667	19.71	20
19.72	6.66667	19.72	20	19.72	26.6667	19.72	20	19.72	41.6667	19.72	33.3333
19.73	20	19.73	0	19.73	33.3333	19.73	6.66667	19.73	16.6667	19.73	33.3333
19.74	20	19.74	13.3333	19.74	20	19.74	33.3333	19.74	8.33333	19.74	20
19.75	6.66667	19.75	13.3333	19.75	13.3333	19.75	13.3333	19.75	33.3333	19.75	26.6667
19.76	0	19.76	6.66667	19.76	20	19.76	13.3333	19.76	16.6667	19.76	13.3333
19.77	20	19.77	6.66667	19.77	26.6667	19.77	13.3333	19.77	16.6667	19.77	26.6667
19.78	20	19.78	26.6667	19.78	20	19.78	13.3333	19.78	33.3333	19.78	26.6667
19.79	13.3333	19.79	33.3333	19.79	6.66667	19.79	13.3333	19.79	16.6667	19.79	6.66667
19.8	13.3333	19.8	13.3333	19.8	20	19.8	20	19.8	16.6667	19.8	20
19.81	13.3333	19.81	6.66667	19.81	20	19.81	26.6667	19.81	16.6667	19.81	13.3333
19.82	20	19.82	6.66667	19.82	0	19.82	20	19.82	25	19.82	20
19.83	6.66667	19.83	13.3333	19.83	0	19.83	53.3333	19.83	25	19.83	20
19.84	6.66667	19.84	6.66667	19.84	13.3333	19.84	20	19.84	16.6667	19.84	40
19.85	26.6667	19.85	13.3333	19.85	6.66667	19.85	33.3333	19.85	0	19.85	40
19.86	13.3333	19.86	13.3333	19.86	0	19.86	13.3333	19.86	25	19.86	46.6667
19.87	0	19.87	6.66667	19.87	6.66667	19.87	13.3333	19.87	8.33333	19.87	6.66667
19.88	6.66667	19.88	20	19.88	0	19.88	6.66667	19.88	16.6667	19.88	46.6667
19.89	6.66667	19.89	13.3333	19.89	33.3333	19.89	33.3333	19.89	0	19.89	6.66667
19.9	6.66667	19.9	13.3333	19.9	20	19.9	20	19.9	33.3333	19.9	26.6667
19.91	6.66667	19.91	20	19.91	26.6667	19.91	20	19.91	16.6667	19.91	26.6667
19.92	13.3333	19.92	20	19.92	26.6667	19.92	20	19.92	8.33333	19.92	20
19.93	13.3333	19.93	13.3333	19.93	13.3333	19.93	13.3333	19.93	50	19.93	26.6667
19.94	13.3333	19.94	40	19.94	0	19.94	20	19.94	8.33333	19.94	20
19.95	6.66667	19.95	13.3333	19.95	26.6667	19.95	13.3333	19.95	16.6667	19.95	20
19.96	6.66667	19.96	13.3333	19.96	6.66667	19.96	33.3333	19.96	8.33333	19.96	33.3333
19.97	13.3333	19.97	13.3333	19.97	6.66667	19.97	26.6667	19.97	8.33333	19.97	20
19.98	6.66667	19.98	6.66667	19.98	13.3333	19.98	13.3333	19.98	16.6667	19.98	6.66667
19.99	33.3333	19.99	20	19.99	20	19.99	20	19.99	16.6667	19.99	13.3333
20	13.3333	20	13.3333	20	26.6667	20	20	20	16.6667	20	20
20.01	33.3333	20.01	20	20.01	26.6667	20.01	6.66667	20.01	8.33333	20.01	20
20.02	13.3333	20.02	6.66667	20.02	0	20.02	13.3333	20.02	8.33333	20.02	20
20.03	26.6667	20.03	26.6667	20.03	20	20.03	40	20.03	16.6667	20.03	13.3333
20.04	26.6667	20.04	6.66667	20.04	20	20.04	13.3333	20.04	8.33333	20.04	20
20.05	26.6667	20.05	20	20.05	20	20.05	20	20.05	16.6667	20.05	6.66667
20.06	40	20.06	20	20.06	20	20.06	26.6667	20.06	25	20.06	20
20.07	0	20.07	20	20.07	6.66667	20.07	26.6667	20.07	8.33333	20.07	33.3333
20.08	26.6667	20.08	6.66667	20.08	26.6667	20.08	26.6667	20.08	0	20.08	33.3333
20.09	13.3333	20.09	40	20.09	20	20.09	13.3333	20.09	16.6667	20.09	6.66667
20.1	13.3333	20.1	20	20.1	46.6667	20.1	13.3333	20.1	8.33333	20.1	6.66667
20.11	13.3333	20.11	40	20.11	6.66667	20.11	26.6667	20.11	33.3333	20.11	20
20.12	20	20.12	26.6667	20.12	26.6667	20.12	33.3333	20.12	25	20.12	13.3333
20.13	6.66667	20.13	6.66667	20.13	13.3333	20.13	26.6667	20.13	8.33333	20.13	26.6667
20.14	6.66667	20.14	13.3333	20.14	6.66667	20.14	40	20.14	33.3333	20.14	0
20.15	6.66667	20.15	20	20.15	13.3333	20.15	0	20.15	0	20.15	26.6667
20.16	20	20.16	13.3333	20.16	0	20.16	6.66667	20.16	8.33333	20.16	26.6667
20.17	26.6667	20.17	6.66667	20.17	13.3333	20.17	26.6667	20.17	33.3333	20.17	13.3333
20.18	0	20.18	6.66667	20.18	13.3333	20.18	6.66667	20.18	25	20.18	0
20.19	40	20.19	13.3333	20.19	13.3333	20.19	26.6667	20.19	16.6667	20.19	20
20.2	6.66667	20.2	20	20.2	20	20.2	20	20.2	41.6667	20.2	13.3333
20.21	0	20.21	6.66667	20.21	26.6667	20.21	13.3333	20.21	25	20.21	40
20.22	6.66667	20.22	13.3333	20.22	13.3333	20.22	6.66667	20.22	25	20.22	6.66667
20.23	0	20.23	33.3333	20.23	0	20.23	6.66667	20.23	16.6667	20.23	13.3333
20.24	26.6667	20.24	6.66667	20.24	13.3333	20.24	20	20.24	16.6667	20.24	13.3333
20.25	26.6667	20.25	13.3333	20.25	13.3333	20.25	13.3333	20.25	33.3333	20.25	20
20.26	26.6667	20.26	13.3333	20.26	33.3333	20.26	0	20.26	16.6667	20.26	13.3333
20.27	33.3333	20.27	26.6667	20.27	13.3333	20.27	6.66667	20.27	25	20.27	40
20.28	20	20.28	40	20.28	20	20.28	13.3333	20.28	8.33333	20.28	13.3333
20.29	26.6667	20.29	13.3333	20.29	6.66667	20.29	26.6667	20.29	25	20.29	26.6667
20.3	6.66667	20.3	13.3333	20.3	13.3333	20.3	13.3333	20.3	16.6667	20.3	26.6667
20.31	40	20.31	6.66667	20.31	6.66667	20.31	26.6667	20.31	0	20.31	20
20.32	6.66667	20.32	13.3333	20.32	20	20.32	46.6667	20.32	25	20.32	13.3333
20.33	20	20.33	20	20.33	20	20.33	20	20.33	8.33333	20.33	20
20.34	20	20.34	13.3333	20.34	20	20.34	20	20.34	25	20.34	33.3333
20.35	0	20.35	20	20.35	6.66667	20.35	20	20.35	25	20.35	26.6667
20.36	13.3333	20.36	13.3333	20.36	13.3333	20.36	33.3333	20.36	16.6667	20.36	33.3333
20.37	26.6667	20.37	13.3333	20.37	6.66667	20.37	33.3333	20.37	16.6667	20.37	20
20.38	20	20.38	6.66667	20.38	26.6667	20.38	20	20.38	25	20.38	13.3333
20.39	33.3333	20.39	0	20.39	0	20.39	20	20.39	16.6667	20.39	13.3333
20.4	0	20.4	13.3333	20.4	20	20.4	60	20.4	8.33333	20.4	6.66667
20.41	33.3333	20.41	13.3333	20.41	0	20.41	13.3333	20.41	8.33333	20.41	26.6667
20.42	20	20.42	20	20.42	0	20.42	33.3333	20.42	25	20.42	20
20.43	20	20.43	40	20.43	6.66667	20.43	20	20.43	41.6667	20.43	26.6667
20.44	13.3333	20.44	13.3333	20.44	26.6667	20.44	20	20.44	16.6667	20.44	33.3333
20.45	26.6667	20.45	13.3333	20.45	33.3333	20.45	20	20.45	16.6667	20.45	13.3333
20.46	13.3333	20.46	13.3333	20.46	13.3333	20.46	20	20.46	16.6667	20.46	13.3333
20.47	6.66667	20.47	20	20.47	26.6667	20.47	6.66667	20.47	25	20.47	33.3333
20.48	6.66667	20.48	20	20.48	20	20.48	26.6667	20.48	8.33333	20.48	0
20.49	6.66667	20.49	20	20.49	46.6667	20.49	13.3333	20.49	8.33333	20.49	53.3333
20.5	20	20.5	20	20.5	0	20.5	33.3333	20.5	25	20.5	6.66667
20.51	6.66667	20.51	26.6667	20.51	20	20.51	6.66667	20.51	16.6667	20.51	33.3333
20.52	13.3333	20.52	6.66667	20.52	33.3333	20.52	26.6667	20.52	8.33333	20.52	26.6667
20.53	26.6667	20.53	33.3333	20.53	20	20.53	20	20.53	8.33333	20.53	26.6667
20.54	13.3333	20.54	6.66667	20.54	20	20.54	20	20.54	0	20.54	26.6667
20.55	26.6667	20.55	6.66667	20.55	0	20.55	46.6667	20.55	8.33333	20.55	6.66667
20.56	6.66667	20.56	6.66667	20.56	26.6667	20.56	13.3333	20.56	8.33333	20.56	20
20.57	33.3333	20.57	33.3333	20.57	40	20.57	40	20.57	33.3333	20.57	13.3333
20.58	20	20.58	20	20.58	6.66667	20.58	26.6667	20.58	8.33333	20.58	26.6667
20.59	13.3333	20.59	0	20.59	13.3333	20.59	13.3333	20.59	8.33333	20.59	20
20.6	20	20.6	6.66667	20.6	20	20.6	26.6667	20.6	16.6667	20.6	26.6667
20.61	6.66667	20.61	13.3333	20.61	13.3333	20.61	6.66667	20.61	25	20.61	20
20.62	6.66667	20.62	13.3333	20.62	13.3333	20.62	13.3333	20.62	33.3333	20.62	6.66667
20.63	13.3333	20.63	20	20.63	20	20.63	33.3333	20.63	41.6667	20.63	13.3333
20.64	13.3333	20.64	13.3333	20.64	20	20.64	26.6667	20.64	0	20.64	6.66667
20.65	26.6667	20.65	20	20.65	0	20.65	26.6667	20.65	8.33333	20.65	0
20.66	0	20.66	6.66667	20.66	20	20.66	6.66667	20.66	25	20.66	6.66667
20.67	20	20.67	13.3333	20.67	6.66667	20.67	6.66667	20.67	16.6667	20.67	20
20.68	20	20.68	20	20.68	13.3333	20.68	40	20.68	16.6667	20.68	20
20.69	20	20.69	0	20.69	13.3333	20.69	13.3333	20.69	41.6667	20.69	20
20.7	26.6667	20.7	13.3333	20.7	6.66667	20.7	40	20.7	25	20.7	13.3333
20.71	13.3333	20.71	26.6667	20.71	13.3333	20.71	0	20.71	25	20.71	26.6667
20.72	13.3333	20.72	60	20.72	26.6667	20.72	20	20.72	8.33333	20.72	20
20.73	13.3333	20.73	13.3333	20.73	6.66667	20.73	13.3333	20.73	25	20.73	6.66667
20.74	26.6667	20.74	20	20.74	6.66667	20.74	6.66667	20.74	41.6667	20.74	0
20.75	20	20.75	13.3333	20.75	26.6667	20.75	20	20.75	25	20.75	26.6667
20.76	6.66667	20.76	6.66667	20.76	6.66667	20.76	13.3333	20.76	8.33333	20.76	40
20.77	0	20.77	33.3333	20.77	13.3333	20.77	33.3333	20.77	25	20.77	20
20.78	26.6667	20.78	20	20.78	13.3333	20.78	26.6667	20.78	33.3333	20.78	26.6667
20.79	6.66667	20.79	20	20.79	13.3333	20.79	26.6667	20.79	16.6667	20.79	13.3333
20.8	6.66667	20.8	13.3333	20.8	13.3333	20.8	46.6667	20.8	8.33333	20.8	6.66667
20.81	26.6667	20.81	13.3333	20.81	20	20.81	20	20.81	16.6667	20.81	33.3333
20.82	20	20.82	26.6667	20.82	6.66667	20.82	26.6667	20.82	41.6667	20.82	26.6667
20.83	20	20.83	20	20.83	20	20.83	13.3333	20.83	33.3333	20.83	20
20.84	20	20.84	20	20.84	40	20.84	0	20.84	16.6667	20.84	20
20.85	20	20.85	13.3333	20.85	13.3333	20.85	13.3333	20.85	33.3333	20.85	6.66667
20.86	6.66667	20.86	20	20.86	20	20.86	13.3333	20.86	41.6667	20.86	20
20.87	13.3333	20.87	13.3333	20.87	6.66667	20.87	0	20.87	50	20.87	13.3333
20.88	0	20.88	13.3333	20.88	13.3333	20.88	20	20.88	8.33333	20.88	40
20.89	6.66667	20.89	26.6667	20.89	0	20.89	13.3333	20.89	25	20.89	13.3333
20.9	6.66667	20.9	26.6667	20.9	6.66667	20.9	53.3333	20.9	8.33333	20.9	13.3333
20.91	13.3333	20.91	26.6667	20.91	13.3333	20.91	6.66667	20.91	41.6667	20.91	26.6667
20.92	6.66667	20.92	20	20.92	6.66667	20.92	26.6667	20.92	16.6667	20.92	6.66667
20.93	13.3333	20.93	13.3333	20.93	13.3333	20.93	6.66667	20.93	25	20.93	20
20.94	0	20.94	6.66667	20.94	6.66667	20.94	33.3333	20.94	41.6667	20.94	33.3333
20.95	6.66667	20.95	33.3333	20.95	0	20.95	26.6667	20.95	0	20.95	6.66667
20.96	26.6667	20.96	40	20.96	6.66667	20.96	20	20.96	33.3333	20.96	20
20.97	6.66667	20.97	26.6667	20.97	20	20.97	6.66667	20.97	16.6667	20.97	13.3333
20.98	33.3333	20.98	13.3333	20.98	20	20.98	33.3333	20.98	25	20.98	33.3333
20.99	6.66667	20.99	20	20.99	0	20.99	20	20.99	16.6667	20.99	33.3333
21	40	21	20	21	0	21	13.3333	21	8.33333	21	20
21.01	20	21.01	40	21.01	20	21.01	13.3333	21.01	25	21.01	20
21.02	6.66667	21.02	33.3333	21.02	6.66667	21.02	6.66667	21.02	33.3333	21.02	20
21.03	6.66667	21.03	33.3333	21.03	6.66667	21.03	33.3333	21.03	16.6667	21.03	60
21.04	6.66667	21.04	6.66667	21.04	13.3333	21.04	26.6667	21.04	16.6667	21.04	20
21.05	13.3333	21.05	13.3333	21.05	6.66667	21.05	20	21.05	33.3333	21.05	20
21.06	20	21.06	6.66667	21.06	26.6667	21.06	6.66667	21.06	33.3333	21.06	13.3333
21.07	0	21.07	6.66667	21.07	6.66667	21.07	20	21.07	16.6667	21.07	13.3333
21.08	13.3333	21.08	26.6667	21.08	13.3333	21.08	26.6667	21.08	8.33333	21.08	13.3333
21.09	33.3333	21.09	26.6667	21.09	26.6667	21.09	20	21.09	33.3333	21.09	13.3333
21.1	13.3333	21.1	6.66667	21.1	26.6667	21.1	33.3333	21.1	16.6667	21.1	13.3333
21.11	13.3333	21.11	26.6667	21.11	6.66667	21.11	6.66667	21.11	0	21.11	6.66667
21.12	13.3333	21.12	26.6667	21.12	13.3333	21.12	13.3333	21.12	0	21.12	0
21.13	20	21.13	26.6667	21.13	13.3333	21.13	13.3333	21.13	0	21.13	20
21.14	20	21.14	13.3333	21.14	26.6667	21.14	33.3333	21.14	16.6667	21.14	6.66667
21.15	20	21.15	46.6667	21.15	26.6667	21.15	26.6667	21.15	66.6667	21.15	40
21.16	0	21.16	33.3333	21.16	13.3333	21.16	6.66667	21.16	41.6667	21.16	33.3333
21.17	26.6667	21.17	46.6667	21.17	20	21.17	13.3333	21.17	16.6667	21.17	53.3333
21.18	6.66667	21.18	0	21.18	20	21.18	33.3333	21.18	16.6667	21.18	20
21.19	13.3333	21.19	13.3333	21.19	20	21.19	6.66667	21.19	50	21.19	33.3333
21.2	13.3333	21.2	6.66667	21.2	6.66667	21.2	13.3333	21.2	25	21.2	13.3333
21.21	13.3333	21.21	0	21.21	46.6667	21.21	6.66667	21.21	33.3333	21.21	6.66667
21.22	20	21.22	6.66667	21.22	20	21.22	20	21.22	16.6667	21.22	26.6667
21.23	20	21.23	6.66667	21.23	6.66667	21.23	20	21.23	8.33333	21.23	13.3333
21.24	6.66667	21.24	13.3333	21.24	20	21.24	26.6667	21.24	8.33333	21.24	20
21.25	6.66667	21.25	40	21.25	0	21.25	20	21.25	16.6667	21.25	33.3333
21.26	20	21.26	26.6667	21.26	26.6667	21.26	13.3333	21.26	16.6667	21.26	20
21.27	40	21.27	20	21.27	0	21.27	20	21.27	41.6667	21.27	13.3333
21.28	20	21.28	33.3333	21.28	6.66667	21.28	6.66667	21.28	16.6667	21.28	33.3333
21.29	26.6667	21.29	20	21.29	0	21.29	33.3333	21.29	0	21.29	33.3333
21.3	0	21.3	13.3333	21.3	20	21.3	40	21.3	0	21.3	13.3333
21.31	13.3333	21.31	26.6667	21.31	0	21.31	6.66667	21.31	16.6667	21.31	20
21.32	0	21.32	20	21.32	26.6667	21.32	46.6667	21.32	0	21.32	40
21.33	13.3333	21.33	26.6667	21.33	33.3333	21.33	20	21.33	8.33333	21.33	0
21.34	53.3333	21.34	46.6667	21.34	20	21.34	20	21.34	50	21.34	40
21.35	6.66667	21.35	20	21.35	13.3333	21.35	26.6667	21.35	16.6667	21.35	6.66667
21.36	26.6667	21.36	13.3333	21.36	20	21.36	13.3333	21.36	16.6667	21.36	26.6667
21.37	6.66667	21.37	13.3333	21.37	13.3333	21.37	13.3333	21.37	8.33333	21.37	13.3333
21.38	13.3333	21.38	33.3333	21.38	20	21.38	26.6667	21.38	33.3333	21.38	13.3333
21.39	20	21.39	26.6667	21.39	13.3333	21.39	13.3333	21.39	16.6667	21.39	6.66667
21.4	20	21.4	20	21.4	13.3333	21.4	33.3333	21.4	50	21.4	20
21.41	20	21.41	20	21.41	26.6667	21.41	40	21.41	8.33333	21.41	13.3333
21.42	6.66667	21.42	40	21.42	13.3333	21.42	40	21.42	8.33333	21.42	40
21.43	6.66667	21.43	20	21.43	13.3333	21.43	0	21.43	8.33333	21.43	13.3333
21.44	20	21.44	13.3333	21.44	13.3333	21.44	6.66667	21.44	41.6667	21.44	33.3333
21.45	13.3333	21.45	13.3333	21.45	20	21.45	26.6667	21.45	25	21.45	20
21.46	20	21.46	0	21.46	33.3333	21.46	40	21.46	16.6667	21.46	13.3333
21.47	20	21.47	20	21.47	6.66667	21.47	13.3333	21.47	8.33333	21.47	6.66667
21.48	13.3333	21.48	33.3333	21.48	13.3333	21.48	13.3333	21.48	50	21.48	6.66667
21.49	26.6667	21.49	6.66667	21.49	13.3333	21.49	6.66667	21.49	8.33333	21.49	26.6667
21.5	0	21.5	33.3333	21.5	6.66667	21.5	26.6667	21.5	16.6667	21.5	26.6667
21.51	6.66667	21.51	13.3333	21.51	33.3333	21.51	6.66667	21.51	8.33333	21.51	26.6667
21.52	20	21.52	46.6667	21.52	13.3333	21.52	6.66667	21.52	0	21.52	13.3333
21.53	6.66667	21.53	20	21.53	13.3333	21.53	26.6667	21.53	41.6667	21.53	20
21.54	20	21.54	0	21.54	26.6667	21.54	33.3333	21.54	16.6667	21.54	26.6667
21.55	13.3333	21.55	26.6667	21.55	0	21.55	33.3333	21.55	33.3333	21.55	26.6667
21.56	13.3333	21.56	33.3333	21.56	33.3333	21.56	26.6667	21.56	33.3333	21.56	33.3333
21.57	6.66667	21.57	6.66667	21.57	20	21.57	6.66667	21.57	25	21.57	13.3333
21.58	6.66667	21.58	46.6667	21.58	20	21.58	26.6667	21.58	0	21.58	26.6667
21.59	13.3333	21.59	20	21.59	33.3333	21.59	6.66667	21.59	16.6667	21.59	13.3333
21.6	33.3333	21.6	26.6667	21.6	26.6667	21.6	13.3333	21.6	41.6667	21.6	13.3333
21.61	6.66667	21.61	20	21.61	26.6667	21.61	20	21.61	8.33333	21.61	6.66667
21.62	40	21.62	13.3333	21.62	13.3333	21.62	26.6667	21.62	16.6667	21.62	6.66667
21.63	20	21.63	20	21.63	13.3333	21.63	6.66667	21.63	0	21.63	0
21.64	13.3333	21.64	0	21.64	20	21.64	0	21.64	25	21.64	20
21.65	26.6667	21.65	6.66667	21.65	20	21.65	13.3333	21.65	33.3333	21.65	13.3333
21.66	13.3333	21.66	26.6667	21.66	13.3333	21.66	20	21.66	25	21.66	6.66667
21.67	20	21.67	13.3333	21.67	13.3333	21.67	20	21.67	8.33333	21.67	6.66667
21.68	13.3333	21.68	20	21.68	6.66667	21.68	13.3333	21.68	16.6667	21.68	40
21.69	26.6667	21.69	6.66667	21.69	6.66667	21.69	13.3333	21.69	25	21.69	0
21.7	33.3333	21.7	13.3333	21.7	26.6667	21.7	20	21.7	16.6667	21.7	33.3333
21.71	13.3333	21.71	13.3333	21.71	6.66667	21.71	13.3333	21.71	0	21.71	26.6667
21.72	20	21.72	13.3333	21.72	6.66667	21.72	20	21.72	8.33333	21.72	6.66667
21.73	33.3333	21.73	40	21.73	33.3333	21.73	20	21.73	8.33333	21.73	13.3333
21.74	13.3333	21.74	13.3333	21.74	46.6667	21.74	20	21.74	25	21.74	33.3333
21.75	6.66667	21.75	13.3333	21.75	26.6667	21.75	13.3333	21.75	16.6667	21.75	20
21.76	13.3333	21.76	26.6667	21.76	13.3333	21.76	6.66667	21.76	8.33333	21.76	13.3333
21.77	20	21.77	20	21.77	6.66667	21.77	6.66667	21.77	33.3333	21.77	20
21.78	20	21.78	6.66667	21.78	6.66667	21.78	20	21.78	41.6667	21.78	6.66667
21.79	20	21.79	6.66667	21.79	26.6667	21.79	40	21.79	16.6667	21.79	20
21.8	40	21.8	20	21.8	26.6667	21.8	6.66667	21.8	25	21.8	6.66667
21.81	13.3333	21.81	6.66667	21.81	20	21.81	26.6667	21.81	0	21.81	13.3333
21.82	20	21.82	0	21.82	20	21.82	6.66667	21.82	25	21.82	20
21.83	26.6667	21.83	13.3333	21.83	20	21.83	6.66667	21.83	16.6667	21.83	33.3333
21.84	13.3333	21.84	13.3333	21.84	33.3333	21.84	13.3333	21.84	16.6667	21.84	13.3333
21.85	0	21.85	6.66667	21.85	13.3333	21.85	26.6667	21.85	16.6667	21.85	13.3333
21.86	20	21.86	20	21.86	26.6667	21.86	20	21.86	25	21.86	40
21.87	13.3333	21.87	6.66667	21.87	13.3333	21.87	33.3333	21.87	8.33333	21.87	20
21.88	0	21.88	20	21.88	13.3333	21.88	13.3333	21.88	25	21.88	33.3333
21.89	6.66667	21.89	13.3333	21.89	6.66667	21.89	13.3333	21.89	16.6667	21.89	26.6667
21.9	26.6667	21.9	20	21.9	20	21.9	26.6667	21.9	25	21.9	0
21.91	20	21.91	13.3333	21.91	0	21.91	20	21.91	8.33333	21.91	26.6667
21.92	20	21.92	20	21.92	26.6667	21.92	26.6667	21.92	25	21.92	33.3333
21.93	40	21.93	46.6667	21.93	20	21.93	0	21.93	16.6667	21.93	13.3333
21.94	6.66667	21.94	6.66667	21.94	33.3333	21.94	20	21.94	8.33333	21.94	6.66667
21.95	26.6667	21.95	20	21.95	6.66667	21.95	33.3333	21.95	33.3333	21.95	20
21.96	20	21.96	33.3333	21.96	26.6667	21.96	13.3333	21.96	33.3333	21.96	33.3333
21.97	20	21.97	26.6667	21.97	0	21.97	13.3333	21.97	25	21.97	26.6667
21.98	20	21.98	6.66667	21.98	6.66667	21.98	46.6667	21.98	25	21.98	13.3333
21.99	20	21.99	6.66667	21.99	40	21.99	33.3333	21.99	25	21.99	26.6667
22	20	22	6.66667	22	6.66667	22	6.66667	22	25	22	26.6667
22.01	6.66667	22.01	53.3333	22.01	13.3333	22.01	0	22.01	16.6667	22.01	13.3333
22.02	53.3333	22.02	6.66667	22.02	13.3333	22.02	20	22.02	8.33333	22.02	26.6667
22.03	6.66667	22.03	33.3333	22.03	0	22.03	40	22.03	41.6667	22.03	13.3333
22.04	6.66667	22.04	26.6667	22.04	33.3333	22.04	26.6667	22.04	33.3333	22.04	26.6667
22.05	20	22.05	20	22.05	20	22.05	20	22.05	16.6667	22.05	20
22.06	6.66667	22.06	40	22.06	6.66667	22.06	13.3333	22.06	16.6667	22.06	26.6667
22.07	26.6667	22.07	13.3333	22.07	6.66667	22.07	6.66667	22.07	33.3333	22.07	20
22.08	20	22.08	46.6667	22.08	13.3333	22.08	6.66667	22.08	33.3333	22.08	20
22.09	20	22.09	6.66667	22.09	6.66667	22.09	13.3333	22.09	8.33333	22.09	26.6667
22.1	13.3333	22.1	6.66667	22.1	13.3333	22.1	26.6667	22.1	8.33333	22.1	13.3333
22.11	6.66667	22.11	13.3333	22.11	13.3333	22.11	33.3333	22.11	16.6667	22.11	0
22.12	6.66667	22.12	20	22.12	6.66667	22.12	13.3333	22.12	25	22.12	20
22.13	20	22.13	46.6667	22.13	0	22.13	40	22.13	16.6667	22.13	6.66667
22.14	26.6667	22.14	13.3333	22.14	13.3333	22.14	26.6667	22.14	16.6667	22.14	40
22.15	40	22.15	20	22.15	26.6667	22.15	33.3333	22.15	33.3333	22.15	40
22.16	13.3333	22.16	13.3333	22.16	20	22.16	0	22.16	25	22.16	20
22.17	6.66667	22.17	26.6667	22.17	20	22.17	13.3333	22.17	50	22.17	20
22.18	40	22.18	20	22.18	0	22.18	13.3333	22.18	8.33333	22.18	26.6667
22.19	6.66667	22.19	6.66667	22.19	6.66667	22.19	53.3333	22.19	25	22.19	20
22.2	6.66667	22.2	6.66667	22.2	20	22.2	33.3333	22.2	41.6667	22.2	6.66667
22.21	20	22.21	13.3333	22.21	6.66667	22.21	13.3333	22.21	25	22.21	26.6667
22.22	20	22.22	20	22.22	13.3333	22.22	20	22.22	33.3333	22.22	20
22.23	20	22.23	6.66667	22.23	20	22.23	13.3333	22.23	33.3333	22.23	6.66667
22.24	13.3333	22.24	6.66667	22.24	13.3333	22.24	20	22.24	33.3333	22.24	6.66667
22.25	26.6667	22.25	13.3333	22.25	20	22.25	33.3333	22.25	16.6667	22.25	13.3333
22.26	13.3333	22.26	13.3333	22.26	20	22.26	26.6667	22.26	8.33333	22.26	13.3333
22.27	6.66667	22.27	20	22.27	6.66667	22.27	26.6667	22.27	33.3333	22.27	26.6667
22.28	6.66667	22.28	6.66667	22.28	6.66667	22.28	20	22.28	41.6667	22.28	20
22.29	13.3333	22.29	33.3333	22.29	13.3333	22.29	13.3333	22.29	50	22.29	13.3333
22.3	20	22.3	13.3333	22.3	13.3333	22.3	6.66667	22.3	25	22.3	0
22.31	13.3333	22.31	6.66667	22.31	6.66667	22.31	6.66667	22.31	25	22.31	13.3333
22.32	6.66667	22.32	13.3333	22.32	13.3333	22.32	20	22.32	25	22.32	13.3333
22.33	6.66667	22.33	0	22.33	6.66667	22.33	20	22.33	16.6667	22.33	6.66667
22.34	13.3333	22.34	13.3333	22.34	20	22.34	20	22.34	16.6667	22.34	13.3333
22.35	26.6667	22.35	33.3333	22.35	6.66667	22.35	20	22.35	8.33333	22.35	13.3333
22.36	33.3333	22.36	26.6667	22.36	26.6667	22.36	33.3333	22.36	8.33333	22.36	13.3333
22.37	20	22.37	40	22.37	26.6667	22.37	13.3333	22.37	16.6667	22.37	26.6667
22.38	26.6667	22.38	26.6667	22.38	6.66667	22.38	13.3333	22.38	25	22.38	20
22.39	13.3333	22.39	80	22.39	0	22.39	26.6667	22.39	8.33333	22.39	0
22.4	20	22.4	20	22.4	26.6667	22.4	20	22.4	16.6667	22.4	13.3333
22.41	13.3333	22.41	20	22.41	13.3333	22.41	13.3333	22.41	16.6667	22.41	13.3333
22.42	26.6667	22.42	46.6667	22.42	13.3333	22.42	20	22.42	8.33333	22.42	6.66667
22.43	20	22.43	13.3333	22.43	6.66667	22.43	26.6667	22.43	16.6667	22.43	0
22.44	0	22.44	13.3333	22.44	13.3333	22.44	13.3333	22.44	16.6667	22.44	20
22.45	6.66667	22.45	0	22.45	6.66667	22.45	26.6667	22.45	16.6667	22.45	26.6667
22.46	26.6667	22.46	20	22.46	20	22.46	26.6667	22.46	8.33333	22.46	13.3333
22.47	13.3333	22.47	26.6667	22.47	0	22.47	13.3333	22.47	33.3333	22.47	33.3333
22.48	26.6667	22.48	46.6667	22.48	20	22.48	20	22.48	41.6667	22.48	13.3333
22.49	13.3333	22.49	20	22.49	20	22.49	20	22.49	25	22.49	6.66667
22.5	20	22.5	6.66667	22.5	13.3333	22.5	40	22.5	33.3333	22.5	20
22.51	13.3333	22.51	20	22.51	6.66667	22.51	13.3333	22.51	8.33333	22.51	13.3333
22.52	20	22.52	40	22.52	20	22.52	26.6667	22.52	16.6667	22.52	6.66667
22.53	13.3333	22.53	20	22.53	20	22.53	13.3333	22.53	8.33333	22.53	13.3333
22.54	20	22.54	26.6667	22.54	13.3333	22.54	0	22.54	50	22.54	20
22.55	26.6667	22.55	13.3333	22.55	20	22.55	40	22.55	25	22.55	20
22.56	6.66667	22.56	13.3333	22.56	6.66667	22.56	33.3333	22.56	33.3333	22.56	33.3333
22.57	0	22.57	13.3333	22.57	13.3333	22.57	46.6667	22.57	33.3333	22.57	6.66667
22.58	6.66667	22.58	13.3333	22.58	20	22.58	0	22.58	8.33333	22.58	20
22.59	13.3333	22.59	0	22.59	6.66667	22.59	33.3333	22.59	0	22.59	26.6667
22.6	6.66667	22.6	13.3333	22.6	26.6667	22.6	20	22.6	41.6667	22.6	0
22.61	13.3333	22.61	0	22.61	13.3333	22.61	13.3333	22.61	8.33333	22.61	13.3333
22.62	13.3333	22.62	13.3333	22.62	20	22.62	33.3333	22.62	8.33333	22.62	6.66667
22.63	26.6667	22.63	46.6667	22.63	0	22.63	20	22.63	25	22.63	26.6667
22.64	20	22.64	26.6667	22.64	13.3333	22.64	6.66667	22.64	0	22.64	33.3333
22.65	20	22.65	20	22.65	0	22.65	20	22.65	33.3333	22.65	6.66667
22.66	26.6667	22.66	46.6667	22.66	0	22.66	40	22.66	33.3333	22.66	13.3333
22.67	26.6667	22.67	26.6667	22.67	0	22.67	13.3333	22.67	8.33333	22.67	6.66667
22.68	6.66667	22.68	13.3333	22.68	40	22.68	26.6667	22.68	16.6667	22.68	0
22.69	40	22.69	6.66667	22.69	13.3333	22.69	6.66667	22.69	0	22.69	26.6667
22.7	13.3333	22.7	0	22.7	6.66667	22.7	13.3333	22.7	16.6667	22.7	40
22.71	20	22.71	20	22.71	20	22.71	26.6667	22.71	25	22.71	6.66667
22.72	33.3333	22.72	20	22.72	26.6667	22.72	26.6667	22.72	8.33333	22.72	0
22.73	6.66667	22.73	13.3333	22.73	26.6667	22.73	33.3333	22.73	16.6667	22.73	13.3333
22.74	6.66667	22.74	6.66667	22.74	13.3333	22.74	40	22.74	0	22.74	20
22.75	13.3333	22.75	13.3333	22.75	26.6667	22.75	13.3333	22.75	33.3333	22.75	26.6667
22.76	6.66667	22.76	20	22.76	6.66667	22.76	40	22.76	16.6667	22.76	20
22.77	6.66667	22.77	20	22.77	20	22.77	0	22.77	0	22.77	13.3333
22.78	0	22.78	20	22.78	0	22.78	13.3333	22.78	33.3333	22.78	6.66667
22.79	20	22.79	6.66667	22.79	13.3333	22.79	6.66667	22.79	16.6667	22.79	26.6667
22.8	0	22.8	13.3333	22.8	6.66667	22.8	20	22.8	41.6667	22.8	20
22.81	26.6667	22.81	13.3333	22.81	6.66667	22.81	20	22.81	16.6667	22.81	6.66667
22.82	20	22.82	26.6667	22.82	13.3333	22.82	13.3333	22.82	16.6667	22.82	13.3333
22.83	20	22.83	13.3333	22.83	26.6667	22.83	6.66667	22.83	33.3333	22.83	20
22.84	6.66667	22.84	13.3333	22.84	0	22.84	20	22.84	0	22.84	26.6667
22.85	26.6667	22.85	40	22.85	13.3333	22.85	33.3333	22.85	16.6667	22.85	40
22.86	20	22.86	20	22.86	13.3333	22.86	6.66667	22.86	25	22.86	40
22.87	20	22.87	20	22.87	13.3333	22.87	6.66667	22.87	8.33333	22.87	40
22.88	13.3333	22.88	6.66667	22.88	13.3333	22.88	20	22.88	41.6667	22.88	33.3333
22.89	6.66667	22.89	20	22.89	46.6667	22.89	26.6667	22.89	25	22.89	26.6667
22.9	13.3333	22.9	33.3333	22.9	6.66667	22.9	33.3333	22.9	8.33333	22.9	6.66667
22.91	0	22.91	13.3333	22.91	20	22.91	13.3333	22.91	33.3333	22.91	6.66667
22.92	26.6667	22.92	26.6667	22.92	20	22.92	26.6667	22.92	8.33333	22.92	20
22.93	33.3333	22.93	20	22.93	6.66667	22.93	40	22.93	25	22.93	13.3333
22.94	6.66667	22.94	33.3333	22.94	20	22.94	33.3333	22.94	25	22.94	0
22.95	40	22.95	13.3333	22.95	13.3333	22.95	0	22.95	0	22.95	6.66667
22.96	13.3333	22.96	26.6667	22.96	26.6667	22.96	20	22.96	8.33333	22.96	20
22.97	6.66667	22.97	33.3333	22.97	6.66667	22.97	26.6667	22.97	50	22.97	26.6667
22.98	26.6667	22.98	33.3333	22.98	20	22.98	13.3333	22.98	33.3333	22.98	26.6667
22.99	6.66667	22.99	13.3333	22.99	20	22.99	6.66667	22.99	33.3333	22.99	20
23	13.3333	23	13.3333	23	6.66667	23	6.66667	23	16.6667	23	13.3333
23.01	33.3333	23.01	20	23.01	6.66667	23.01	13.3333	23.01	0	23.01	40
23.02	20	23.02	20	23.02	6.66667	23.02	26.6667	23.02	50	23.02	33.3333
23.03	40	23.03	13.3333	23.03	26.6667	23.03	0	23.03	8.33333	23.03	20
23.04	13.3333	23.04	46.6667	23.04	6.66667	23.04	26.6667	23.04	8.33333	23.04	20
23.05	6.66667	23.05	26.6667	23.05	6.66667	23.05	46.6667	23.05	25	23.05	6.66667
23.06	13.3333	23.06	46.6667	23.06	13.3333	23.06	40	23.06	25	23.06	26.6667
23.07	20	23.07	13.3333	23.07	20	23.07	13.3333	23.07	41.6667	23.07	6.66667
23.08	6.66667	23.08	6.66667	23.08	20	23.08	20	23.08	25	23.08	46.6667
23.09	33.3333	23.09	13.3333	23.09	20	23.09	26.6667	23.09	0	23.09	6.66667
23.1	33.3333	23.1	26.6667	23.1	6.66667	23.1	26.6667	23.1	41.6667	23.1	26.6667
23.11	33.3333	23.11	20	23.11	6.66667	23.11	20	23.11	16.6667	23.11	6.66667
23.12	20	23.12	13.3333	23.12	13.3333	23.12	33.3333	23.12	33.3333	23.12	26.6667
23.13	26.6667	23.13	6.66667	23.13	6.66667	23.13	40	23.13	0	23.13	6.66667
23.14	6.66667	23.14	20	23.14	20	23.14	20	23.14	50	23.14	13.3333
23.15	6.66667	23.15	0	23.15	13.3333	23.15	0	23.15	25	23.15	26.6667
23.16	33.3333	23.16	6.66667	23.16	13.3333	23.16	33.3333	23.16	33.3333	23.16	13.3333
23.17	13.3333	23.17	13.3333	23.17	13.3333	23.17	13.3333	23.17	41.6667	23.17	13.3333
23.18	6.66667	23.18	20	23.18	40	23.18	26.6667	23.18	25	23.18	0
23.19	13.3333	23.19	46.6667	23.19	6.66667	23.19	6.66667	23.19	33.3333	23.19	26.6667
23.2	6.66667	23.2	6.66667	23.2	0	23.2	20	23.2	16.6667	23.2	13.3333
23.21	6.66667	23.21	33.3333	23.21	26.6667	23.21	26.6667	23.21	25	23.21	13.3333
23.22	26.6667	23.22	26.6667	23.22	20	23.22	40	23.22	16.6667	23.22	26.6667
23.23	0	23.23	33.3333	23.23	6.66667	23.23	33.3333	23.23	50	23.23	26.6667
23.24	6.66667	23.24	26.6667	23.24	13.3333	23.24	26.6667	23.24	91.6667	23.24	13.3333
23.25	26.6667	23.25	26.6667	23.25	6.66667	23.25	33.3333	23.25	25	23.25	26.6667
23.26	13.3333	23.26	20	23.26	20	23.26	20	23.26	16.6667	23.26	6.66667
23.27	26.6667	23.27	33.3333	23.27	13.3333	23.27	6.66667	23.27	33.3333	23.27	20
23.28	26.6667	23.28	46.6667	23.28	26.6667	23.28	26.6667	23.28	41.6667	23.28	20
23.29	40	23.29	20	23.29	26.6667	23.29	33.3333	23.29	25	23.29	20
23.3	26.6667	23.3	13.3333	23.3	20	23.3	20	23.3	16.6667	23.3	6.66667
23.31	20	23.31	26.6667	23.31	20	23.31	33.3333	23.31	33.3333	23.31	13.3333
23.32	26.6667	23.32	26.6667	23.32	0	23.32	33.3333	23.32	8.33333	23.32	13.3333
23.33	13.3333	23.33	26.6667	23.33	20	23.33	20	23.33	16.6667	23.33	13.3333
23.34	40	23.34	33.3333	23.34	6.66667	23.34	13.3333	23.34	0	23.34	13.3333
23.35	20	23.35	6.66667	23.35	33.3333	23.35	0	23.35	25	23.35	20
23.36	13.3333	23.36	13.3333	23.36	26.6667	23.36	26.6667	23.36	58.3333	23.36	26.6667
23.37	40	23.37	13.3333	23.37	40	23.37	13.3333	23.37	16.6667	23.37	20
23.38	6.66667	23.38	40	23.38	13.3333	23.38	20	23.38	8.33333	23.38	26.6667
23.39	33.3333	23.39	0	23.39	20	23.39	26.6667	23.39	16.6667	23.39	33.3333
23.4	33.3333	23.4	13.3333	23.4	6.66667	23.4	33.3333	23.4	16.6667	23.4	26.6667
23.41	13.3333	23.41	26.6667	23.41	20	23.41	0	23.41	16.6667	23.41	0
23.42	20	23.42	26.6667	23.42	6.66667	23.42	33.3333	23.42	50	23.42	0
23.43	0	23.43	20	23.43	26.6667	23.43	33.3333	23.43	25	23.43	33.3333
23.44	6.66667	23.44	40	23.44	20	23.44	13.3333	23.44	25	23.44	13.3333
23.45	40	23.45	20	23.45	33.3333	23.45	40	23.45	25	23.45	13.3333
23.46	20	23.46	26.6667	23.46	6.66667	23.46	20	23.46	25	23.46	20
23.47	6.66667	23.47	33.3333	23.47	26.6667	23.47	13.3333	23.47	16.6667	23.47	13.3333
23.48	20	23.48	6.66667	23.48	20	23.48	20	23.48	0	23.48	33.3333
23.49	13.3333	23.49	13.3333	23.49	20	23.49	26.6667	23.49	25	23.49	20
23.5	20	23.5	6.66667	23.5	20	23.5	6.66667	23.5	8.33333	23.5	20
23.51	20	23.51	33.3333	23.51	6.66667	23.51	13.3333	23.51	16.6667	23.51	20
23.52	13.3333	23.52	26.6667	23.52	13.3333	23.52	13.3333	23.52	41.6667	23.52	26.6667
23.53	20	23.53	33.3333	23.53	13.3333	23.53	13.3333	23.53	41.6667	23.53	20
23.54	26.6667	23.54	20	23.54	13.3333	23.54	13.3333	23.54	8.33333	23.54	20
23.55	33.3333	23.55	0	23.55	20	23.55	20	23.55	50	23.55	26.6667
23.56	20	23.56	40	23.56	13.3333	23.56	40	23.56	8.33333	23.56	20
23.57	20	23.57	46.6667	23.57	20	23.57	13.3333	23.57	25	23.57	33.3333
23.58	40	23.58	20	23.58	13.3333	23.58	33.3333	23.58	8.33333	23.58	33.3333
23.59	40	23.59	26.6667	23.59	6.66667	23.59	6.66667	23.59	16.6667	23.59	26.6667
23.6	33.3333	23.6	20	23.6	33.3333	23.6	13.3333	23.6	16.6667	23.6	0
23.61	6.66667	23.61	20	23.61	13.3333	23.61	26.6667	23.61	16.6667	23.61	33.3333
23.62	26.6667	23.62	20	23.62	20	23.62	26.6667	23.62	50	23.62	33.3333
23.63	33.3333	23.63	33.3333	23.63	13.3333	23.63	26.6667	23.63	0	23.63	6.66667
23.64	26.6667	23.64	13.3333	23.64	6.66667	23.64	0	23.64	25	23.64	40
23.65	13.3333	23.65	13.3333	23.65	20	23.65	40	23.65	25	23.65	0
23.66	40	23.66	6.66667	23.66	13.3333	23.66	40	23.66	25	23.66	6.66667
23.67	20	23.67	20	23.67	33.3333	23.67	26.6667	23.67	16.6667	23.67	6.66667
23.68	20	23.68	13.3333	23.68	6.66667	23.68	20	23.68	16.6667	23.68	6.66667
23.69	13.3333	23.69	26.6667	23.69	13.3333	23.69	53.3333	23.69	0	23.69	33.3333
23.7	26.6667	23.7	6.66667	23.7	20	23.7	46.6667	23.7	8.33333	23.7	33.3333
23.71	20	23.71	26.6667	23.71	20	23.71	33.3333	23.71	25	23.71	26.6667
23.72	20	23.72	26.6667	23.72	0	23.72	53.3333	23.72	25	23.72	6.66667
23.73	26.6667	23.73	33.3333	23.73	20	23.73	46.6667	23.73	8.33333	23.73	13.3333
23.74	20	23.74	26.6667	23.74	26.6667	23.74	26.6667	23.74	33.3333	23.74	20
23.75	26.6667	23.75	13.3333	23.75	13.3333	23.75	26.6667	23.75	41.6667	23.75	26.6667
23.76	0	23.76	20	23.76	13.3333	23.76	40	23.76	0	23.76	6.66667
23.77	26.6667	23.77	20	23.77	13.3333	23.77	33.3333	23.77	16.6667	23.77	33.3333
23.78	46.6667	23.78	33.3333	23.78	40	23.78	6.66667	23.78	58.3333	23.78	33.3333
23.79	13.3333	23.79	26.6667	23.79	26.6667	23.79	53.3333	23.79	8.33333	23.79	40
23.8	13.3333	23.8	20	23.8	13.3333	23.8	26.6667	23.8	50	23.8	33.3333
23.81	6.66667	23.81	53.3333	23.81	20	23.81	20	23.81	41.6667	23.81	33.3333
23.82	6.66667	23.82	13.3333	23.82	26.6667	23.82	26.6667	23.82	8.33333	23.82	13.3333
23.83	26.6667	23.83	13.3333	23.83	20	23.83	13.3333	23.83	25	23.83	40
23.84	40	23.84	13.3333	23.84	33.3333	23.84	26.6667	23.84	25	23.84	33.3333
23.85	13.3333	23.85	13.3333	23.85	20	23.85	46.6667	23.85	16.6667	23.85	20
23.86	13.3333	23.86	13.3333	23.86	26.6667	23.86	26.6667	23.86	16.6667	23.86	13.3333
23.87	20	23.87	53.3333	23.87	26.6667	23.87	33.3333	23.87	25	23.87	40
23.88	53.3333	23.88	20	23.88	20	23.88	26.6667	23.88	16.6667	23.88	26.6667
23.89	40	23.89	20	23.89	46.6667	23.89	20	23.89	25	23.89	40
23.9	33.3333	23.9	6.66667	23.9	6.66667	23.9	26.6667	23.9	33.3333	23.9	26.6667
23.91	6.66667	23.91	6.66667	23.91	46.6667	23.91	46.6667	23.91	50	23.91	20
23.92	46.6667	23.92	20	23.92	26.6667	23.92	26.6667	23.92	33.3333	23.92	26.6667
23.93	13.3333	23.93	6.66667	23.93	13.3333	23.93	40	23.93	25	23.93	13.3333
23.94	20	23.94	33.3333	23.94	40	23.94	26.6667	23.94	8.33333	23.94	46.6667
23.95	20	23.95	6.66667	23.95	13.3333	23.95	0	23.95	16.6667	23.95	53.3333
23.96	46.6667	23.96	13.3333	23.96	26.6667	23.96	20	23.96	41.6667	23.96	40
23.97	33.3333	23.97	33.3333	23.97	13.3333	23.97	40	23.97	25	23.97	13.3333
23.98	26.6667	23.98	20	23.98	13.3333	23.98	20	23.98	25	23.98	40
23.99	46.6667	23.99	26.6667	23.99	26.6667	23.99	20	23.99	16.6667	23.99	46.6667
24	20	24	26.6667	24	13.3333	24	20	24	16.6667	24	26.6667
24.01	66.6667	24.01	6.66667	24.01	60	24.01	26.6667	24.01	25	24.01	0
24.02	53.3333	24.02	26.6667	24.02	20	24.02	26.6667	24.02	8.33333	24.02	33.3333
24.03	40	24.03	26.6667	24.03	46.6667	24.03	40	24.03	41.6667	24.03	13.3333
24.04	40	24.04	33.3333	24.04	13.3333	24.04	26.6667	24.04	16.6667	24.04	46.6667
24.05	33.3333	24.05	46.6667	24.05	0	24.05	13.3333	24.05	16.6667	24.05	13.3333
24.06	53.3333	24.06	33.3333	24.06	6.66667	24.06	40	24.06	25	24.06	26.6667
24.07	46.6667	24.07	6.66667	24.07	26.6667	24.07	13.3333	24.07	41.6667	24.07	20
24.08	40	24.08	13.3333	24.08	20	24.08	53.3333	24.08	8.33333	24.08	26.6667
24.09	33.3333	24.09	13.3333	24.09	40	24.09	40	24.09	41.6667	24.09	20
24.1	40	24.1	6.66667	24.1	26.6667	24.1	26.6667	24.1	50	24.1	26.6667
24.11	20	24.11	66.6667	24.11	26.6667	24.11	40	24.11	25	24.11	40
24.12	46.6667	24.12	26.6667	24.12	26.6667	24.12	20	24.12	33.3333	24.12	13.3333
24.13	33.3333	24.13	20	24.13	6.66667	24.13	6.66667	24.13	8.33333	24.13	46.6667
24.14	26.6667	24.14	33.3333	24.14	46.6667	24.14	40	24.14	16.6667	24.14	40
24.15	13.3333	24.15	26.6667	24.15	0	24.15	40	24.15	41.6667	24.15	13.3333
24.16	40	24.16	33.3333	24.16	46.6667	24.16	0	24.16	33.3333	24.16	20
24.17	46.6667	24.17	26.6667	24.17	20	24.17	20	24.17	25	24.17	66.6667
24.18	20	24.18	40	24.18	13.3333	24.18	26.6667	24.18	25	24.18	6.66667
24.19	20	24.19	46.6667	24.19	26.6667	24.19	33.3333	24.19	33.3333	24.19	0
24.2	33.3333	24.2	46.6667	24.2	33.3333	24.2	46.6667	24.2	33.3333	24.2	26.6667
24.21	20	24.21	46.6667	24.21	33.3333	24.21	20	24.21	66.6667	24.21	40
24.22	53.3333	24.22	53.3333	24.22	26.6667	24.22	20	24.22	58.3333	24.22	40
24.23	33.3333	24.23	13.3333	24.23	13.3333	24.23	46.6667	24.23	25	24.23	0
24.24	26.6667	24.24	13.3333	24.24	53.3333	24.24	66.6667	24.24	0	24.24	26.6667
24.25	33.3333	24.25	73.3333	24.25	6.66667	24.25	40	24.25	16.6667	24.25	6.66667
24.26	33.3333	24.26	26.6667	24.26	20	24.26	26.6667	24.26	41.6667	24.26	53.3333
24.27	33.3333	24.27	20	24.27	26.6667	24.27	33.3333	24.27	33.3333	24.27	46.6667
24.28	53.3333	24.28	40	24.28	33.3333	24.28	33.3333	24.28	16.6667	24.28	13.3333
24.29	13.3333	24.29	33.3333	24.29	13.3333	24.29	40	24.29	33.3333	24.29	40
24.3	20	24.3	53.3333	24.3	46.6667	24.3	46.6667	24.3	50	24.3	46.6667
24.31	40	24.31	26.6667	24.31	13.3333	24.31	46.6667	24.31	0	24.31	33.3333
24.32	46.6667	24.32	33.3333	24.32	53.3333	24.32	33.3333	24.32	41.6667	24.32	33.3333
24.33	6.66667	24.33	40	24.33	20	24.33	26.6667	24.33	33.3333	24.33	20
24.34	53.3333	24.34	53.3333	24.34	20	24.34	40	24.34	8.33333	24.34	13.3333
24.35	46.6667	24.35	26.6667	24.35	26.6667	24.35	46.6667	24.35	16.6667	24.35	13.3333
24.36	20	24.36	46.6667	24.36	33.3333	24.36	26.6667	24.36	25	24.36	33.3333
24.37	26.6667	24.37	60	24.37	13.3333	24.37	33.3333	24.37	83.3333	24.37	46.6667
24.38	73.3333	24.38	46.6667	24.38	40	24.38	40	24.38	25	24.38	46.6667
24.39	60	24.39	53.3333	24.39	46.6667	24.39	40	24.39	50	24.39	66.6667
24.4	33.3333	24.4	60	24.4	13.3333	24.4	46.6667	24.4	33.3333	24.4	66.6667
24.41	33.3333	24.41	33.3333	24.41	40	24.41	53.3333	24.41	41.6667	24.41	6.66667
24.42	26.6667	24.42	46.6667	24.42	20	24.42	26.6667	24.42	41.6667	24.42	53.3333
24.43	26.6667	24.43	53.3333	24.43	13.3333	24.43	53.3333	24.43	66.6667	24.43	53.3333
24.44	33.3333	24.44	66.6667	24.44	13.3333	24.44	40	24.44	33.3333	24.44	33.3333
24.45	40	24.45	66.6667	24.45	33.3333	24.45	60	24.45	25	24.45	33.3333
24.46	46.6667	24.46	46.6667	24.46	66.6667	24.46	53.3333	24.46	33.3333	24.46	66.6667
24.47	46.6667	24.47	60	24.47	33.3333	24.47	53.3333	24.47	50	24.47	26.6667
24.48	46.6667	24.48	46.6667	24.48	46.6667	24.48	26.6667	24.48	58.3333	24.48	33.3333
24.49	33.3333	24.49	66.6667	24.49	60	24.49	66.6667	24.49	41.6667	24.49	46.6667
24.5	6.66667	24.5	40	24.5	53.3333	24.5	53.3333	24.5	58.3333	24.5	66.6667
24.51	53.3333	24.51	53.3333	24.51	33.3333	24.51	20	24.51	0	24.51	20
24.52	40	24.52	20	24.52	20	24.52	40	24.52	25	24.52	53.3333
24.53	20	24.53	53.3333	24.53	33.3333	24.53	40	24.53	41.6667	24.53	60
24.54	40	24.54	46.6667	24.54	26.6667	24.54	66.6667	24.54	33.3333	24.54	53.3333
24.55	60	24.55	66.6667	24.55	33.3333	24.55	33.3333	24.55	25	24.55	40
24.56	60	24.56	40	24.56	53.3333	24.56	33.3333	24.56	41.6667	24.56	26.6667
24.57	86.6667	24.57	33.3333	24.57	46.6667	24.57	53.3333	24.57	58.3333	24.57	46.6667
24.58	53.3333	24.58	80	24.58	26.6667	24.58	86.6667	24.58	75	24.58	20
24.59	86.6667	24.59	26.6667	24.59	80	24.59	66.6667	24.59	33.3333	24.59	40
24.6	60	24.6	60	24.6	60	24.6	66.6667	24.6	75	24.6	40
24.61	40	24.61	66.6667	24.61	73.3333	24.61	73.3333	24.61	83.3333	24.61	46.6667
24.62	46.6667	24.62	53.3333	24.62	60	24.62	40	24.62	41.6667	24.62	26.6667
24.63	53.3333	24.63	80	24.63	20	24.63	53.3333	24.63	75	24.63	66.6667
24.64	60	24.64	113.333	24.64	20	24.64	73.3333	24.64	75	24.64	66.6667
24.65	20	24.65	86.6667	24.65	66.6667	24.65	66.6667	24.65	66.6667	24.65	40
24.66	60	24.66	66.6667	24.66	20	24.66	73.3333	24.66	50	24.66	46.6667
24.67	86.6667	24.67	60	24.67	26.6667	24.67	20	24.67	91.6667	24.67	60
24.68	60	24.68	100	24.68	73.3333	24.68	60	24.68	33.3333	24.68	53.3333
24.69	40	24.69	60	24.69	73.3333	24.69	66.6667	24.69	75	24.69	86.6667
24.7	126.667	24.7	113.333	24.7	60	24.7	66.6667	24.7	75	24.7	46.6667
24.71	53.3333	24.71	80	24.71	73.3333	24.71	80	24.71	75	24.71	80
24.72	106.667	24.72	106.667	24.72	80	24.72	120	24.72	83.3333	24.72	53.3333
24.73	73.3333	24.73	80	24.73	60	24.73	86.6667	24.73	133.333	24.73	40
24.74	146.667	24.74	93.3333	24.74	66.6667	24.74	53.3333	24.74	150	24.74	66.6667
24.75	100	24.75	73.3333	24.75	93.3333	24.75	73.3333	24.75	41.6667	24.75	113.333
24.76	106.667	24.76	93.3333	24.76	60	24.76	120	24.76	83.3333	24.76	66.6667
24.77	66.6667	24.77	106.667	24.77	93.3333	24.77	53.3333	24.77	108.333	24.77	66.6667
24.78	120	24.78	86.6667	24.78	66.6667	24.78	73.3333	24.78	125	24.78	100
24.79	126.667	24.79	113.333	24.79	113.333	24.79	86.6667	24.79	150	24.79	100
24.8	106.667	24.8	146.667	24.8	153.333	24.8	140	24.8	116.667	24.8	100
24.81	146.667	24.81	193.333	24.81	100	24.81	100	24.81	75	24.81	113.333
24.82	106.667	24.82	93.3333	24.82	86.6667	24.82	126.667	24.82	91.6667	24.82	80
24.83	120	24.83	153.333	24.83	113.333	24.83	126.667	24.83	66.6667	24.83	53.3333
24.84	80	24.84	160	24.84	86.6667	24.84	86.6667	24.84	100	24.84	120
24.85	180	24.85	160	24.85	133.333	24.85	180	24.85	100	24.85	106.667
24.86	153.333	24.86	166.667	24.86	113.333	24.86	186.667	24.86	150	24.86	140
24.87	140	24.87	106.667	24.87	120	24.87	113.333	24.87	91.6667	24.87	146.667
24.88	213.333	24.88	206.667	24.88	173.333	24.88	106.667	24.88	125	24.88	73.3333
24.89	160	24.89	186.667	24.89	120	24.89	126.667	24.89	58.3333	24.89	80
24.9	146.667	24.9	186.667	24.9	100	24.9	166.667	24.9	141.667	24.9	173.333
24.91	240	24.91	186.667	24.91	100	24.91	166.667	24.91	116.667	24.91	173.333
24.92	233.333	24.92	166.667	24.92	160	24.92	180	24.92	150	24.92	200
24.93	220	24.93	186.667	24.93	260	24.93	193.333	24.93	150	24.93	180
24.94	293.333	24.94	153.333	24.94	146.667	24.94	140	24.94	183.333	24.94	106.667
24.95	280	24.95	313.333	24.95	213.333	24.95	246.667	24.95	200	24.95	193.333
24.96	306.667	24.96	246.667	24.96	193.333	24.96	193.333	24.96	225	24.96	220
24.97	306.667	24.97	206.667	24.97	253.333	24.97	200	24.97	166.667	24.97	220
24.98	333.333	24.98	260	24.98	226.667	24.98	213.333	24.98	200	24.98	200
24.99	286.667	24.99	313.333	24.99	280	24.99	313.333	24.99	191.667	24.99	340
25353.3		25	373.333	25240		25	293.333	25		25	280
25.01	313.333	25.01	293.333	25.01	293.333	25.01	280	25.01	333.333	25.01	233.333
25.02	380	25.02	386.667	25.02	326.667	25.02	260	25.02	258.333	25.02	260
25.03	340	25.03	426.667	25.03	300	25.03	326.667	25.03	275	25.03	280
25.04	413.333	25.04	386.667	25.04	286.667	25.04	433.333	25.04	250	25.04	273.333
25.05	426.667	25.05	413.333	25.05	333.333	25.05	340	25.05	341.667	25.05	333.333
25.06	493.333	25.06	426.667	25.06	340	25.06	380	25.06	400	25.06	226.667
25.07	553.333	25.07	666.667	25.07	426.667	25.07	353.333	25.07	391.667	25.07	386.667
25.08	506.667	25.08	460	25.08	540	25.08	453.333	25.08	425	25.08	306.667
25.09	513.333	25.09	540	25.09	413.333	25.09	400	25.09	433.333	25.09	366.667
25.1	586.667	25.1	620	25.1	466.667	25.1	453.333	25.1	583.333	25.1	400
25.11	780	25.11	700	25.11	520	25.11	413.333	25.11	508.333	25.11	406.667
25.12	746.667	25.12	666.667	25.12	366.667	25.12	486.667	25.12	483.333	25.12	446.667
25.13	720	25.13	766.667	25.13	473.333	25.13	500	25.13	625	25.13	420
25.14	580	25.14	660	25.14	606.667	25.14	633.333	25.14	483.333	25.14	406.667
25.15	820	25.15	806.667	25.15	593.333	25.15	666.667	25.15	558.333	25.15	553.333
25.16	773.333	25.16	766.667	25.16	660	25.16	600	25.16	541.667	25.16	573.333
25.17	686.667	25.17	813.333	25.17	653.333	25.17	606.667	25.17	675	25.17	526.667
25.18	880	25.18	940	25.18	666.667	25.18	773.333	25.18	658.333	25.18	553.333
25.19	853.333	25.19	913.333	25.19	706.667	25.19	580	25.19	566.667	25.19	586.667
25.2	986.667	25.2	746.667	25.2	873.333	25.2	740	25.2	666.667	25.2	660
25.21	1126.67	25.21	893.333	25.21	680	25.21	860	25.21	741.667	25.21	560
25.22	1006.67	25.22	953.333	25.22	773.333	25.22	813.333	25.22	816.667	25.22	786.667
25.23	1086.67	25.23	1080	25.23	840	25.23	900	25.23	808.333	25.23	680
25.24	1013.33	25.24	1040	25.24	786.667	25.24	1000	25.24	816.667	25.24	600
25.25	1120	25.25	1153.33	25.25	940	25.25	833.333	25.25	741.667	25.25	666.667
25.26	1180	25.26	1146.67	25.26	886.667	25.26	800	25.26	708.333	25.26	726.667
25.27	1260	25.27	1133.33	25.27	873.333	25.27	940	25.27	825	25.27	586.667
25.28	1113.33	25.28	1346.67	25.28	846.667	25.28	860	25.28	641.667	25.28	693.333
25.29	1080	25.29	1166.67	25.29	786.667	25.29	1213.33	25.29	891.667	25.29	706.667
25.3	1086.67	25.3	1113.33	25.3	800	25.3	940	25.3	825	25.3	693.333
25.31	1233.33	25.31	1073.33	25.31	780	25.31	806.667	25.31	683.333	25.31	640
25.32	1053.33	25.32	1100	25.32	746.667	25.32	900	25.32	958.333	25.32	693.333
25.33	1080	25.33	1006.67	25.33	840	25.33	873.333	25.33	841.667	25.33	646.667
25.34	1113.33	25.34	1346.67	25.34	700	25.34	833.333	25.34	950	25.34	666.667
25.35	1186.67	25.35	1126.67	25.35	686.667	25.35	873.333	25.35	725	25.35	573.333
25.36	860	25.36	1046.67	25.36	740	25.36	773.333	25.36	833.333	25.36	626.667
25.37	1033.33	25.37	1066.67	25.37	706.667	25.37	693.333	25.37	750	25.37	653.333
25.38	993.333	25.38	1013.33	25.38	800	25.38	626.667	25.38	766.667	25.38	500
25.39	966.667	25.39	960	25.39	586.667	25.39	693.333	25.39	700	25.39	540
25.4	833.333	25.4	913.333	25.4	660	25.4	620	25.4	708.333	25.4	600
25.41	906.667	25.41	760	25.41	606.667	25.41	700	25.41	633.333	25.41	446.667
25.42	940	25.42	886.667	25.42	513.333	25.42	706.667	25.42	741.667	25.42	520
25.43	793.333	25.43	766.667	25.43	513.333	25.43	606.667	25.43	466.667	25.43	460
25.44	720	25.44	786.667	25.44	573.333	25.44	640	25.44	525	25.44	386.667
25.45	740	25.45	833.333	25.45	473.333	25.45	520	25.45	508.333	25.45	480
25.46	780	25.46	613.333	25.46	433.333	25.46	433.333	25.46	516.667	25.46	326.667
25.47	593.333	25.47	626.667	25.47	460	25.47	373.333	25.47	375	25.47	320
25.48	646.667	25.48	626.667	25.48	346.667	25.48	420	25.48	516.667	25.48	306.667
25.49	640	25.49	646.667	25.49	473.333	25.49	420	25.49	466.667	25.49	266.667
25.5	513.333	25.5	646.667	25.5	426.667	25.5	360	25.5	483.333	25.5	240
25.51	526.667	25.51	560	25.51	400	25.51	393.333	25.51	441.667	25.51	286.667
25.52	440	25.52	506.667	25.52	366.667	25.52	293.333	25.52	341.667	25.52	280
25.53	526.667	25.53	493.333	25.53	273.333	25.53	380	25.53	375	25.53	220
25.54	506.667	25.54	486.667	25.54	293.333	25.54	253.333	25.54	416.667	25.54	160
25.55	413.333	25.55	433.333	25.55	306.667	25.55	320	25.55	266.667	25.55	206.667
25.56	393.333	25.56	453.333	25.56	266.667	25.56	326.667	25.56	325	25.56	233.333
25.57	373.333	25.57	380	25.57	240	25.57	246.667	25.57	266.667	25.57	193.333
25.58	326.667	25.58	293.333	25.58	300	25.58	200	25.58	225	25.58	153.333
25.59	413.333	25.59	366.667	25.59	166.667	25.59	260	25.59	258.333	25.59	153.333
25.6	193.333	25.6	333.333	25.6	220	25.6	193.333	25.6	225	25.6	113.333
25.61	220	25.61	306.667	25.61	153.333	25.61	206.667	25.61	158.333	25.61	166.667
25.62	333.333	25.62	206.667	25.62	186.667	25.62	213.333	25.62	183.333	25.62	126.667
25.63	293.333	25.63	213.333	25.63	133.333	25.63	140	25.63	258.333	25.63	160
25.64	260	25.64	360	25.64	133.333	25.64	133.333	25.64	116.667	25.64	126.667
25.65	160	25.65	240	25.65	120	25.65	146.667	25.65	225	25.65	100
25.66	233.333	25.66	206.667	25.66	113.333	25.66	120	25.66	208.333	25.66	106.667
25.67	240	25.67	146.667	25.67	126.667	25.67	146.667	25.67	100	25.67	113.333
25.68	140	25.68	226.667	25.68	166.667	25.68	120	25.68	91.6667	25.68	160
25.69	133.333	25.69	160	25.69	133.333	25.69	146.667	25.69	150	25.69	140
25.7	173.333	25.7	200	25.7	106.667	25.7	93.3333	25.7	116.667	25.7	100
25.71	166.667	25.71	186.667	25.71	106.667	25.71	153.333	25.71	108.333	25.71	73.3333
25.72	106.667	25.72	146.667	25.72	140	25.72	80	25.72	116.667	25.72	60
25.73	200	25.73	93.3333	25.73	106.667	25.73	140	25.73	50	25.73	66.6667
25.74	126.667	25.74	166.667	25.74	60	25.74	73.3333	25.74	108.333	25.74	60
25.75	133.333	25.75	166.667	25.75	133.333	25.75	93.3333	25.75	150	25.75	106.667
25.76	146.667	25.76	73.3333	25.76	100	25.76	113.333	25.76	100	25.76	66.6667
25.77	126.667	25.77	80	25.77	113.333	25.77	80	25.77	141.667	25.77	80
25.78	100	25.78	193.333	25.78	160	25.78	86.6667	25.78	133.333	25.78	93.3333
25.79	120	25.79	73.3333	25.79	60	25.79	106.667	25.79	41.6667	25.79	60
25.8	113.333	25.8	80	25.8	93.3333	25.8	60	25.8	91.6667	25.8	60
25.81	106.667	25.81	106.667	25.81	80	25.81	73.3333	25.81	66.6667	25.81	80
25.82	146.667	25.82	120	25.82	73.3333	25.82	60	25.82	75	25.82	80
25.83	80	25.83	86.6667	25.83	46.6667	25.83	26.6667	25.83	66.6667	25.83	66.6667
25.84	73.3333	25.84	93.3333	25.84	53.3333	25.84	20	25.84	75	25.84	40
25.85	86.6667	25.85	80	25.85	46.6667	25.85	53.3333	25.85	91.6667	25.85	46.6667
25.86	86.6667	25.86	93.3333	25.86	60	25.86	86.6667	25.86	25	25.86	53.3333
25.87	40	25.87	106.667	25.87	53.3333	25.87	73.3333	25.87	50	25.87	40
25.88	60	25.88	60	25.88	80	25.88	60	25.88	75	25.88	53.3333
25.89	100	25.89	86.6667	25.89	46.6667	25.89	86.6667	25.89	58.3333	25.89	53.3333
25.9	93.3333	25.9	66.6667	25.9	120	25.9	66.6667	25.9	91.6667	25.9	60
25.91	80	25.91	40	25.91	73.3333	25.91	33.3333	25.91	58.3333	25.91	13.3333
25.92	60	25.92	66.6667	25.92	40	25.92	80	25.92	25	25.92	33.3333
25.93	73.3333	25.93	60	25.93	40	25.93	33.3333	25.93	58.3333	25.93	40
25.94	40	25.94	33.3333	25.94	46.6667	25.94	53.3333	25.94	50	25.94	20
25.95	73.3333	25.95	73.3333	25.95	46.6667	25.95	60	25.95	75	25.95	86.6667
25.96	40	25.96	53.3333	25.96	106.667	25.96	46.6667	25.96	50	25.96	73.3333
25.97	26.6667	25.97	80	25.97	60	25.97	60	25.97	83.3333	25.97	46.6667
25.98	20	25.98	73.3333	25.98	6.66667	25.98	80	25.98	75	25.98	46.6667
25.99	73.3333	25.99	40	25.99	40	25.99	20	25.99	41.6667	25.99	53.3333
26	86.6667	26	86.6667	26	53.3333	26	46.6667	26	58.3333	26	46.6667
26.01	46.6667	26.01	33.3333	26.01	40	26.01	33.3333	26.01	108.333	26.01	46.6667
26.02	46.6667	26.02	53.3333	26.02	33.3333	26.02	53.3333	26.02	33.3333	26.02	53.3333
26.03	53.3333	26.03	73.3333	26.03	26.6667	26.03	40	26.03	66.6667	26.03	33.3333
26.04	66.6667	26.04	0	26.04	80	26.04	46.6667	26.04	58.3333	26.04	46.6667
26.05	60	26.05	53.3333	26.05	46.6667	26.05	53.3333	26.05	50	26.05	13.3333
26.06	66.6667	26.06	66.6667	26.06	53.3333	26.06	33.3333	26.06	58.3333	26.06	40
26.07	73.3333	26.07	40	26.07	46.6667	26.07	20	26.07	50	26.07	60
26.08	46.6667	26.08	73.3333	26.08	20	26.08	33.3333	26.08	66.6667	26.08	33.3333
26.09	66.6667	26.09	86.6667	26.09	33.3333	26.09	46.6667	26.09	58.3333	26.09	13.3333
26.1	40	26.1	26.6667	26.1	26.6667	26.1	40	26.1	33.3333	26.1	13.3333
26.11	60	26.11	33.3333	26.11	33.3333	26.11	46.6667	26.11	33.3333	26.11	40
26.12	13.3333	26.12	53.3333	26.12	33.3333	26.12	40	26.12	33.3333	26.12	26.6667
26.13	106.667	26.13	46.6667	26.13	26.6667	26.13	33.3333	26.13	66.6667	26.13	60
26.14	33.3333	26.14	66.6667	26.14	13.3333	26.14	53.3333	26.14	25	26.14	66.6667
26.15	33.3333	26.15	53.3333	26.15	46.6667	26.15	40	26.15	33.3333	26.15	26.6667
26.16	46.6667	26.16	86.6667	26.16	66.6667	26.16	46.6667	26.16	41.6667	26.16	80
26.17	20	26.17	60	26.17	40	26.17	53.3333	26.17	33.3333	26.17	13.3333
26.18	40	26.18	46.6667	26.18	46.6667	26.18	113.333	26.18	33.3333	26.18	20
26.19	40	26.19	40	26.19	26.6667	26.19	60	26.19	50	26.19	13.3333
26.2	80	26.2	40	26.2	60	26.2	40	26.2	41.6667	26.2	60
26.21	46.6667	26.21	53.3333	26.21	13.3333	26.21	26.6667	26.21	50	26.21	46.6667
26.22	13.3333	26.22	40	26.22	20	26.22	20	26.22	41.6667	26.22	40
26.23	66.6667	26.23	40	26.23	13.3333	26.23	40	26.23	8.33333	26.23	20
26.24	20	26.24	66.6667	26.24	40	26.24	60	26.24	25	26.24	53.3333
26.25	46.6667	26.25	66.6667	26.25	20	26.25	40	26.25	41.6667	26.25	46.6667
26.26	20	26.26	60	26.26	20	26.26	26.6667	26.26	50	26.26	53.3333
26.27	33.3333	26.27	33.3333	26.27	46.6667	26.27	26.6667	26.27	66.6667	26.27	26.6667
26.28	33.3333	26.28	53.3333	26.28	40	26.28	26.6667	26.28	16.6667	26.28	20
26.29	46.6667	26.29	40	26.29	26.6667	26.29	66.6667	26.29	50	26.29	33.3333
26.3	26.6667	26.3	26.6667	26.3	26.6667	26.3	40	26.3	16.6667	26.3	26.6667
26.31	33.3333	26.31	33.3333	26.31	40	26.31	80	26.31	58.3333	26.31	33.3333
26.32	13.3333	26.32	53.3333	26.32	53.3333	26.32	20	26.32	58.3333	26.32	13.3333
26.33	40	26.33	53.3333	26.33	26.6667	26.33	26.6667	26.33	41.6667	26.33	40
26.34	60	26.34	20	26.34	13.3333	26.34	13.3333	26.34	33.3333	26.34	46.6667
26.35	33.3333	26.35	40	26.35	26.6667	26.35	20	26.35	33.3333	26.35	26.6667
26.36	26.6667	26.36	26.6667	26.36	20	26.36	26.6667	26.36	25	26.36	33.3333
26.37	33.3333	26.37	26.6667	26.37	26.6667	26.37	40	26.37	33.3333	26.37	13.3333
26.38	13.3333	26.38	40	26.38	0	26.38	53.3333	26.38	16.6667	26.38	53.3333
26.39	26.6667	26.39	53.3333	26.39	13.3333	26.39	6.66667	26.39	50	26.39	6.66667
26.4	46.6667	26.4	20	26.4	20	26.4	26.6667	26.4	25	26.4	46.6667
26.41	40	26.41	26.6667	26.41	13.3333	26.41	60	26.41	8.33333	26.41	13.3333
26.42	26.6667	26.42	53.3333	26.42	20	26.42	46.6667	26.42	58.3333	26.42	33.3333
26.43	6.66667	26.43	46.6667	26.43	26.6667	26.43	13.3333	26.43	25	26.43	40
26.44	20	26.44	53.3333	26.44	0	26.44	20	26.44	8.33333	26.44	40
26.45	46.6667	26.45	46.6667	26.45	26.6667	26.45	46.6667	26.45	41.6667	26.45	33.3333
26.46	53.3333	26.46	40	26.46	13.3333	26.46	20	26.46	16.6667	26.46	13.3333
26.47	20	26.47	53.3333	26.47	6.66667	26.47	26.6667	26.47	25	26.47	40
26.48	33.3333	26.48	46.6667	26.48	20	26.48	33.3333	26.48	75	26.48	40
26.49	26.6667	26.49	20	26.49	33.3333	26.49	6.66667	26.49	33.3333	26.49	13.3333
26.5	26.6667	26.5	60	26.5	33.3333	26.5	40	26.5	33.3333	26.5	13.3333
26.51	20	26.51	20	26.51	33.3333	26.51	26.6667	26.51	25	26.51	6.66667
26.52	6.66667	26.52	13.3333	26.52	13.3333	26.52	40	26.52	50	26.52	26.6667
26.53	66.6667	26.53	26.6667	26.53	13.3333	26.53	20	26.53	16.6667	26.53	26.6667
26.54	33.3333	26.54	33.3333	26.54	6.66667	26.54	13.3333	26.54	33.3333	26.54	26.6667
26.55	26.6667	26.55	46.6667	26.55	40	26.55	46.6667	26.55	25	26.55	13.3333
26.56	33.3333	26.56	26.6667	26.56	26.6667	26.56	6.66667	26.56	41.6667	26.56	20
26.57	46.6667	26.57	33.3333	26.57	46.6667	26.57	40	26.57	16.6667	26.57	33.3333
26.58	33.3333	26.58	20	26.58	13.3333	26.58	20	26.58	16.6667	26.58	33.3333
26.59	13.3333	26.59	46.6667	26.59	20	26.59	53.3333	26.59	50	26.59	53.3333
26.6	13.3333	26.6	40	26.6	26.6667	26.6	40	26.6	0	26.6	6.66667
26.61	6.66667	26.61	26.6667	26.61	20	26.61	40	26.61	16.6667	26.61	13.3333
26.62	26.6667	26.62	26.6667	26.62	33.3333	26.62	40	26.62	41.6667	26.62	20
26.63	13.3333	26.63	46.6667	26.63	40	26.63	33.3333	26.63	25	26.63	26.6667
26.64	13.3333	26.64	13.3333	26.64	26.6667	26.64	6.66667	26.64	33.3333	26.64	20
26.65	26.6667	26.65	33.3333	26.65	13.3333	26.65	20	26.65	50	26.65	26.6667
26.66	46.6667	26.66	40	26.66	26.6667	26.66	13.3333	26.66	41.6667	26.66	33.3333
26.67	46.6667	26.67	40	26.67	6.66667	26.67	33.3333	26.67	41.6667	26.67	46.6667
26.68	20	26.68	60	26.68	53.3333	26.68	60	26.68	25	26.68	20
26.69	33.3333	26.69	40	26.69	46.6667	26.69	26.6667	26.69	33.3333	26.69	13.3333
26.7	40	26.7	26.6667	26.7	46.6667	26.7	40	26.7	33.3333	26.7	20
26.71	40	26.71	26.6667	26.71	20	26.71	20	26.71	25	26.71	40
26.72	20	26.72	13.3333	26.72	33.3333	26.72	6.66667	26.72	8.33333	26.72	26.6667
26.73	6.66667	26.73	20	26.73	26.6667	26.73	13.3333	26.73	16.6667	26.73	46.6667
26.74	26.6667	26.74	53.3333	26.74	13.3333	26.74	20	26.74	25	26.74	0
26.75	40	26.75	20	26.75	33.3333	26.75	46.6667	26.75	16.6667	26.75	20
26.76	33.3333	26.76	40	26.76	26.6667	26.76	33.3333	26.76	25	26.76	13.3333
26.77	20	26.77	13.3333	26.77	0	26.77	80	26.77	50	26.77	26.6667
26.78	33.3333	26.78	13.3333	26.78	0	26.78	40	26.78	41.6667	26.78	26.6667
26.79	26.6667	26.79	20	26.79	6.66667	26.79	20	26.79	8.33333	26.79	26.6667
26.8	13.3333	26.8	40	26.8	13.3333	26.8	26.6667	26.8	33.3333	26.8	40
26.81	26.6667	26.81	20	26.81	13.3333	26.81	26.6667	26.81	8.33333	26.81	33.3333
26.82	20	26.82	26.6667	26.82	6.66667	26.82	46.6667	26.82	16.6667	26.82	13.3333
26.83	6.66667	26.83	20	26.83	20	26.83	20	26.83	8.33333	26.83	20
26.84	40	26.84	46.6667	26.84	26.6667	26.84	13.3333	26.84	25	26.84	33.3333
26.85	20	26.85	13.3333	26.85	26.6667	26.85	6.66667	26.85	0	26.85	26.6667
26.86	20	26.86	13.3333	26.86	33.3333	26.86	20	26.86	8.33333	26.86	20
26.87	33.3333	26.87	20	26.87	26.6667	26.87	20	26.87	50	26.87	6.66667
26.88	0	26.88	13.3333	26.88	20	26.88	26.6667	26.88	8.33333	26.88	33.3333
26.89	33.3333	26.89	46.6667	26.89	26.6667	26.89	53.3333	26.89	8.33333	26.89	26.6667
26.9	46.6667	26.9	6.66667	26.9	33.3333	26.9	33.3333	26.9	41.6667	26.9	26.6667
26.91	46.6667	26.91	40	26.91	26.6667	26.91	40	26.91	16.6667	26.91	26.6667
26.92	80	26.92	26.6667	26.92	20	26.92	33.3333	26.92	25	26.92	0
26.93	20	26.93	46.6667	26.93	13.3333	26.93	46.6667	26.93	33.3333	26.93	40
26.94	26.6667	26.94	60	26.94	26.6667	26.94	13.3333	26.94	25	26.94	20
26.95	53.3333	26.95	80	26.95	13.3333	26.95	53.3333	26.95	33.3333	26.95	20
26.96	26.6667	26.96	20	26.96	6.66667	26.96	40	26.96	41.6667	26.96	6.66667
26.97	6.66667	26.97	53.3333	26.97	33.3333	26.97	13.3333	26.97	16.6667	26.97	6.66667
26.98	40	26.98	53.3333	26.98	33.3333	26.98	40	26.98	41.6667	26.98	40
26.99	46.6667	26.99	33.3333	26.99	33.3333	26.99	40	26.99	16.6667	26.99	33.3333
27	13.3333	27	46.6667	27	13.3333	27	13.3333	27	41.6667	27	26.6667
27.01	26.6667	27.01	66.6667	27.01	13.3333	27.01	26.6667	27.01	33.3333	27.01	26.6667
27.02	33.3333	27.02	26.6667	27.02	40	27.02	20	27.02	16.6667	27.02	6.66667
27.03	46.6667	27.03	20	27.03	6.66667	27.03	26.6667	27.03	25	27.03	60
27.04	13.3333	27.04	66.6667	27.04	20	27.04	20	27.04	41.6667	27.04	33.3333
27.05	33.3333	27.05	33.3333	27.05	13.3333	27.05	13.3333	27.05	41.6667	27.05	13.3333
27.06	33.3333	27.06	26.6667	27.06	13.3333	27.06	46.6667	27.06	8.33333	27.06	26.6667
27.07	33.3333	27.07	33.3333	27.07	13.3333	27.07	26.6667	27.07	16.6667	27.07	13.3333
27.08	40	27.08	33.3333	27.08	0	27.08	40	27.08	16.6667	27.08	33.3333
27.09	40	27.09	26.6667	27.09	13.3333	27.09	26.6667	27.09	16.6667	27.09	40
27.1	53.3333	27.1	73.3333	27.1	0	27.1	26.6667	27.1	16.6667	27.1	26.6667
27.11	26.6667	27.11	33.3333	27.11	13.3333	27.11	20	27.11	0	27.11	20
27.12	26.6667	27.12	46.6667	27.12	20	27.12	60	27.12	41.6667	27.12	26.6667
27.13	40	27.13	46.6667	27.13	6.66667	27.13	46.6667	27.13	25	27.13	20
27.14	60	27.14	33.3333	27.14	26.6667	27.14	26.6667	27.14	25	27.14	6.66667
27.15	53.3333	27.15	53.3333	27.15	20	27.15	53.3333	27.15	16.6667	27.15	33.3333
27.16	20	27.16	33.3333	27.16	6.66667	27.16	80	27.16	16.6667	27.16	26.6667
27.17	53.3333	27.17	33.3333	27.17	6.66667	27.17	33.3333	27.17	33.3333	27.17	26.6667
27.18	26.6667	27.18	40	27.18	13.3333	27.18	33.3333	27.18	25	27.18	33.3333
27.19	20	27.19	33.3333	27.19	6.66667	27.19	26.6667	27.19	16.6667	27.19	26.6667
27.2	66.6667	27.2	26.6667	27.2	20	27.2	26.6667	27.2	50	27.2	13.3333
27.21	46.6667	27.21	26.6667	27.21	6.66667	27.21	33.3333	27.21	25	27.21	26.6667
27.22	73.3333	27.22	53.3333	27.22	26.6667	27.22	26.6667	27.22	8.33333	27.22	13.3333
27.23	13.3333	27.23	80	27.23	0	27.23	26.6667	27.23	25	27.23	20
27.24	40	27.24	20	27.24	6.66667	27.24	40	27.24	33.3333	27.24	33.3333
27.25	60	27.25	46.6667	27.25	13.3333	27.25	26.6667	27.25	50	27.25	26.6667
27.26	40	27.26	20	27.26	6.66667	27.26	66.6667	27.26	33.3333	27.26	20
27.27	60	27.27	60	27.27	13.3333	27.27	20	27.27	16.6667	27.27	26.6667
27.28	53.3333	27.28	53.3333	27.28	13.3333	27.28	46.6667	27.28	25	27.28	26.6667
27.29	40	27.29	33.3333	27.29	6.66667	27.29	73.3333	27.29	50	27.29	66.6667
27.3	13.3333	27.3	73.3333	27.3	0	27.3	46.6667	27.3	8.33333	27.3	0
27.31	26.6667	27.31	20	27.31	20	27.31	33.3333	27.31	25	27.31	6.66667
27.32	46.6667	27.32	40	27.32	13.3333	27.32	53.3333	27.32	41.6667	27.32	40
27.33	33.3333	27.33	53.3333	27.33	13.3333	27.33	33.3333	27.33	58.3333	27.33	26.6667
27.34	53.3333	27.34	26.6667	27.34	6.66667	27.34	60	27.34	16.6667	27.34	46.6667
27.35	40	27.35	13.3333	27.35	6.66667	27.35	26.6667	27.35	25	27.35	46.6667
27.36	40	27.36	46.6667	27.36	6.66667	27.36	46.6667	27.36	33.3333	27.36	26.6667
27.37	46.6667	27.37	20	27.37	0	27.37	0	27.37	16.6667	27.37	13.3333
27.38	53.3333	27.38	40	27.38	13.3333	27.38	53.3333	27.38	75	27.38	26.6667
27.39	40	27.39	33.3333	27.39	26.6667	27.39	80	27.39	25	27.39	46.6667
27.4	33.3333	27.4	40	27.4	26.6667	27.4	20	27.4	25	27.4	66.6667
27.41	33.3333	27.41	60	27.41	0	27.41	80	27.41	33.3333	27.41	6.66667
27.42	33.3333	27.42	33.3333	27.42	20	27.42	33.3333	27.42	33.3333	27.42	40
27.43	26.6667	27.43	60	27.43	20	27.43	26.6667	27.43	16.6667	27.43	26.6667
27.44	26.6667	27.44	13.3333	27.44	6.66667	27.44	40	27.44	25	27.44	26.6667
27.45	46.6667	27.45	53.3333	27.45	13.3333	27.45	60	27.45	25	27.45	46.6667
27.46	46.6667	27.46	33.3333	27.46	46.6667	27.46	33.3333	27.46	33.3333	27.46	26.6667
27.47	26.6667	27.47	53.3333	27.47	13.3333	27.47	20	27.47	16.6667	27.47	33.3333
27.48	33.3333	27.48	60	27.48	6.66667	27.48	40	27.48	25	27.48	26.6667
27.49	13.3333	27.49	53.3333	27.49	20	27.49	6.66667	27.49	25	27.49	20
27.5	20	27.5	33.3333	27.5	13.3333	27.5	80	27.5	25	27.5	20
27.51	13.3333	27.51	26.6667	27.51	13.3333	27.51	40	27.51	25	27.51	20
27.52	26.6667	27.52	33.3333	27.52	0	27.52	26.6667	27.52	8.33333	27.52	6.66667
27.53	20	27.53	33.3333	27.53	13.3333	27.53	33.3333	27.53	0	27.53	33.3333
27.54	20	27.54	33.3333	27.54	0	27.54	33.3333	27.54	0	27.54	26.6667
27.55	20	27.55	13.3333	27.55	13.3333	27.55	13.3333	27.55	16.6667	27.55	26.6667
27.56	60	27.56	40	27.56	20	27.56	13.3333	27.56	8.33333	27.56	13.3333
27.57	20	27.57	60	27.57	6.66667	27.57	40	27.57	0	27.57	20
27.58	20	27.58	20	27.58	26.6667	27.58	13.3333	27.58	16.6667	27.58	6.66667
27.59	40	27.59	26.6667	27.59	20	27.59	40	27.59	16.6667	27.59	26.6667
27.6	33.3333	27.6	26.6667	27.6	6.66667	27.6	33.3333	27.6	25	27.6	20
27.61	13.3333	27.61	20	27.61	6.66667	27.61	20	27.61	33.3333	27.61	13.3333
27.62	46.6667	27.62	33.3333	27.62	13.3333	27.62	6.66667	27.62	33.3333	27.62	40
27.63	13.3333	27.63	53.3333	27.63	6.66667	27.63	13.3333	27.63	50	27.63	33.3333
27.64	53.3333	27.64	13.3333	27.64	20	27.64	13.3333	27.64	8.33333	27.64	20
27.65	20	27.65	6.66667	27.65	6.66667	27.65	40	27.65	25	27.65	13.3333
27.66	20	27.66	40	27.66	26.6667	27.66	13.3333	27.66	33.3333	27.66	13.3333
27.67	13.3333	27.67	40	27.67	0	27.67	26.6667	27.67	0	27.67	33.3333
27.68	33.3333	27.68	6.66667	27.68	6.66667	27.68	33.3333	27.68	25	27.68	40
27.69	13.3333	27.69	26.6667	27.69	13.3333	27.69	33.3333	27.69	16.6667	27.69	33.3333
27.7	33.3333	27.7	33.3333	27.7	6.66667	27.7	40	27.7	25	27.7	6.66667
27.71	6.66667	27.71	13.3333	27.71	13.3333	27.71	13.3333	27.71	25	27.71	26.6667
27.72	20	27.72	26.6667	27.72	13.3333	27.72	13.3333	27.72	25	27.72	13.3333
27.73	6.66667	27.73	33.3333	27.73	6.66667	27.73	33.3333	27.73	8.33333	27.73	26.6667
27.74	20	27.74	6.66667	27.74	0	27.74	26.6667	27.74	25	27.74	46.6667
27.75	40	27.75	40	27.75	20	27.75	13.3333	27.75	25	27.75	40
27.76	6.66667	27.76	13.3333	27.76	13.3333	27.76	33.3333	27.76	0	27.76	0
27.77	13.3333	27.77	6.66667	27.77	13.3333	27.77	13.3333	27.77	33.3333	27.77	20
27.78	40	27.78	6.66667	27.78	6.66667	27.78	20	27.78	8.33333	27.78	13.3333
27.79	26.6667	27.79	6.66667	27.79	6.66667	27.79	33.3333	27.79	25	27.79	26.6667
27.8	20	27.8	26.6667	27.8	6.66667	27.8	13.3333	27.8	16.6667	27.8	20
27.81	6.66667	27.81	33.3333	27.81	0	27.81	40	27.81	8.33333	27.81	0
27.82	13.3333	27.82	20	27.82	13.3333	27.82	26.6667	27.82	41.6667	27.82	6.66667
27.83	6.66667	27.83	20	27.83	26.6667	27.83	20	27.83	25	27.83	26.6667
27.84	20	27.84	26.6667	27.84	26.6667	27.84	20	27.84	25	27.84	20
27.85	13.3333	27.85	20	27.85	0	27.85	26.6667	27.85	16.6667	27.85	13.3333
27.86	20	27.86	40	27.86	20	27.86	26.6667	27.86	25	27.86	6.66667
27.87	13.3333	27.87	20	27.87	20	27.87	26.6667	27.87	0	27.87	26.6667
27.88	6.66667	27.88	20	27.88	6.66667	27.88	20	27.88	25	27.88	26.6667
27.89	26.6667	27.89	13.3333	27.89	13.3333	27.89	26.6667	27.89	25	27.89	26.6667
27.9	26.6667	27.9	13.3333	27.9	46.6667	27.9	20	27.9	8.33333	27.9	6.66667
27.91	13.3333	27.91	20	27.91	13.3333	27.91	13.3333	27.91	25	27.91	26.6667
27.92	13.3333	27.92	6.66667	27.92	6.66667	27.92	13.3333	27.92	0	27.92	6.66667
27.93	6.66667	27.93	6.66667	27.93	20	27.93	13.3333	27.93	16.6667	27.93	0
27.94	0	27.94	20	27.94	20	27.94	13.3333	27.94	25	27.94	20
27.95	33.3333	27.95	20	27.95	33.3333	27.95	40	27.95	25	27.95	6.66667
27.96	6.66667	27.96	26.6667	27.96	13.3333	27.96	40	27.96	33.3333	27.96	6.66667
27.97	33.3333	27.97	20	27.97	0	27.97	26.6667	27.97	8.33333	27.97	0
27.98	20	27.98	20	27.98	6.66667	27.98	40	27.98	25	27.98	0
27.99	40	27.99	26.6667	27.99	13.3333	27.99	6.66667	27.99	33.3333	27.99	20
28	33.3333	28	20	28	13.3333	28	20	28	0	28	26.6667
28.01	20	28.01	6.66667	28.01	6.66667	28.01	13.3333	28.01	16.6667	28.01	6.66667
28.02	13.3333	28.02	6.66667	28.02	13.3333	28.02	26.6667	28.02	25	28.02	26.6667
28.03	20	28.03	20	28.03	6.66667	28.03	40	28.03	58.3333	28.03	26.6667
28.04	13.3333	28.04	13.3333	28.04	26.6667	28.04	13.3333	28.04	41.6667	28.04	6.66667
28.05	13.3333	28.05	13.3333	28.05	20	28.05	20	28.05	41.6667	28.05	26.6667
28.06	20	28.06	6.66667	28.06	6.66667	28.06	13.3333	28.06	41.6667	28.06	26.6667
28.07	26.6667	28.07	33.3333	28.07	20	28.07	20	28.07	8.33333	28.07	13.3333
28.08	46.6667	28.08	0	28.08	0	28.08	20	28.08	33.3333	28.08	6.66667
28.09	13.3333	28.09	26.6667	28.09	6.66667	28.09	13.3333	28.09	16.6667	28.09	33.3333
28.1	13.3333	28.1	20	28.1	0	28.1	13.3333	28.1	50	28.1	33.3333
28.11	20	28.11	13.3333	28.11	6.66667	28.11	6.66667	28.11	8.33333	28.11	6.66667
28.12	13.3333	28.12	46.6667	28.12	20	28.12	13.3333	28.12	16.6667	28.12	20
28.13	26.6667	28.13	20	28.13	6.66667	28.13	6.66667	28.13	25	28.13	20
28.14	26.6667	28.14	13.3333	28.14	13.3333	28.14	13.3333	28.14	8.33333	28.14	0
28.15	20	28.15	20	28.15	26.6667	28.15	40	28.15	8.33333	28.15	20
28.16	13.3333	28.16	20	28.16	0	28.16	13.3333	28.16	25	28.16	13.3333
28.17	20	28.17	6.66667	28.17	13.3333	28.17	20	28.17	8.33333	28.17	6.66667
28.18	13.3333	28.18	20	28.18	40	28.18	46.6667	28.18	0	28.18	33.3333
28.19	13.3333	28.19	26.6667	28.19	0	28.19	40	28.19	33.3333	28.19	26.6667
28.2	0	28.2	13.3333	28.2	33.3333	28.2	13.3333	28.2	41.6667	28.2	6.66667
28.21	13.3333	28.21	20	28.21	6.66667	28.21	26.6667	28.21	33.3333	28.21	20
28.22	33.3333	28.22	40	28.22	26.6667	28.22	26.6667	28.22	58.3333	28.22	20
28.23	26.6667	28.23	13.3333	28.23	33.3333	28.23	33.3333	28.23	16.6667	28.23	13.3333
28.24	20	28.24	6.66667	28.24	0	28.24	33.3333	28.24	41.6667	28.24	13.3333
28.25	20	28.25	13.3333	28.25	20	28.25	20	28.25	25	28.25	20
28.26	33.3333	28.26	20	28.26	13.3333	28.26	20	28.26	16.6667	28.26	33.3333
28.27	13.3333	28.27	26.6667	28.27	26.6667	28.27	13.3333	28.27	25	28.27	26.6667
28.28	33.3333	28.28	26.6667	28.28	46.6667	28.28	26.6667	28.28	41.6667	28.28	6.66667
28.29	26.6667	28.29	40	28.29	33.3333	28.29	6.66667	28.29	50	28.29	6.66667
28.3	26.6667	28.3	6.66667	28.3	6.66667	28.3	20	28.3	25	28.3	6.66667
28.31	6.66667	28.31	53.3333	28.31	26.6667	28.31	20	28.31	33.3333	28.31	0
28.32	33.3333	28.32	13.3333	28.32	20	28.32	26.6667	28.32	8.33333	28.32	20
28.33	6.66667	28.33	13.3333	28.33	26.6667	28.33	0	28.33	8.33333	28.33	6.66667
28.34	0	28.34	20	28.34	6.66667	28.34	6.66667	28.34	33.3333	28.34	20
28.35	20	28.35	20	28.35	13.3333	28.35	46.6667	28.35	16.6667	28.35	20
28.36	20	28.36	33.3333	28.36	0	28.36	6.66667	28.36	16.6667	28.36	13.3333
28.37	13.3333	28.37	13.3333	28.37	0	28.37	20	28.37	33.3333	28.37	13.3333
28.38	13.3333	28.38	13.3333	28.38	0	28.38	26.6667	28.38	25	28.38	6.66667
28.39	20	28.39	20	28.39	6.66667	28.39	33.3333	28.39	0	28.39	20
28.4	20	28.4	26.6667	28.4	26.6667	28.4	20	28.4	16.6667	28.4	26.6667
28.41	13.3333	28.41	20	28.41	13.3333	28.41	13.3333	28.41	33.3333	28.41	0
28.42	6.66667	28.42	26.6667	28.42	13.3333	28.42	26.6667	28.42	33.3333	28.42	20
28.43	6.66667	28.43	33.3333	28.43	20	28.43	20	28.43	0	28.43	6.66667
28.44	13.3333	28.44	0	28.44	26.6667	28.44	13.3333	28.44	25	28.44	20
28.45	40	28.45	6.66667	28.45	0	28.45	6.66667	28.45	41.6667	28.45	20
28.46	20	28.46	33.3333	28.46	26.6667	28.46	33.3333	28.46	8.33333	28.46	26.6667
28.47	13.3333	28.47	6.66667	28.47	20	28.47	40	28.47	16.6667	28.47	40
28.48	6.66667	28.48	13.3333	28.48	6.66667	28.48	6.66667	28.48	8.33333	28.48	13.3333
28.49	13.3333	28.49	0	28.49	6.66667	28.49	26.6667	28.49	25	28.49	26.6667
28.5	20	28.5	20	28.5	13.3333	28.5	33.3333	28.5	16.6667	28.5	6.66667
28.51	20	28.51	13.3333	28.51	20	28.51	33.3333	28.51	41.6667	28.51	20
28.52	13.3333	28.52	13.3333	28.52	13.3333	28.52	20	28.52	33.3333	28.52	6.66667
28.53	40	28.53	13.3333	28.53	6.66667	28.53	13.3333	28.53	8.33333	28.53	13.3333
28.54	6.66667	28.54	26.6667	28.54	13.3333	28.54	6.66667	28.54	16.6667	28.54	6.66667
28.55	6.66667	28.55	20	28.55	20	28.55	0	28.55	8.33333	28.55	20
28.56	6.66667	28.56	6.66667	28.56	26.6667	28.56	0	28.56	0	28.56	20
28.57	13.3333	28.57	6.66667	28.57	20	28.57	26.6667	28.57	25	28.57	20
28.58	13.3333	28.58	20	28.58	0	28.58	33.3333	28.58	41.6667	28.58	6.66667
28.59	13.3333	28.59	6.66667	28.59	6.66667	28.59	40	28.59	25	28.59	0
28.6	13.3333	28.6	20	28.6	0	28.6	20	28.6	0	28.6	26.6667
28.61	40	28.61	20	28.61	6.66667	28.61	13.3333	28.61	25	28.61	20
28.62	6.66667	28.62	6.66667	28.62	13.3333	28.62	20	28.62	16.6667	28.62	0
28.63	20	28.63	20	28.63	6.66667	28.63	20	28.63	16.6667	28.63	13.3333
28.64	40	28.64	6.66667	28.64	0	28.64	46.6667	28.64	8.33333	28.64	20
28.65	33.3333	28.65	33.3333	28.65	13.3333	28.65	13.3333	28.65	41.6667	28.65	0
28.66	6.66667	28.66	40	28.66	13.3333	28.66	26.6667	28.66	8.33333	28.66	20
28.67	26.6667	28.67	33.3333	28.67	6.66667	28.67	33.3333	28.67	8.33333	28.67	26.6667
28.68	20	28.68	6.66667	28.68	13.3333	28.68	26.6667	28.68	16.6667	28.68	6.66667
28.69	6.66667	28.69	13.3333	28.69	13.3333	28.69	26.6667	28.69	50	28.69	26.6667
28.7	33.3333	28.7	6.66667	28.7	0	28.7	40	28.7	16.6667	28.7	33.3333
28.71	33.3333	28.71	20	28.71	0	28.71	26.6667	28.71	33.3333	28.71	20
28.72	26.6667	28.72	13.3333	28.72	0	28.72	13.3333	28.72	25	28.72	6.66667
28.73	20	28.73	6.66667	28.73	6.66667	28.73	26.6667	28.73	16.6667	28.73	13.3333
28.74	13.3333	28.74	13.3333	28.74	13.3333	28.74	6.66667	28.74	16.6667	28.74	20
28.75	0	28.75	26.6667	28.75	6.66667	28.75	26.6667	28.75	8.33333	28.75	13.3333
28.76	6.66667	28.76	20	28.76	6.66667	28.76	0	28.76	25	28.76	26.6667
28.77	6.66667	28.77	20	28.77	0	28.77	40	28.77	25	28.77	13.3333
28.78	6.66667	28.78	6.66667	28.78	26.6667	28.78	20	28.78	8.33333	28.78	6.66667
28.79	13.3333	28.79	13.3333	28.79	53.3333	28.79	6.66667	28.79	8.33333	28.79	13.3333
28.8	6.66667	28.8	20	28.8	6.66667	28.8	46.6667	28.8	8.33333	28.8	33.3333
28.81	13.3333	28.81	13.3333	28.81	13.3333	28.81	6.66667	28.81	58.3333	28.81	33.3333
28.82	26.6667	28.82	6.66667	28.82	40	28.82	13.3333	28.82	16.6667	28.82	26.6667
28.83	6.66667	28.83	13.3333	28.83	20	28.83	26.6667	28.83	16.6667	28.83	20
28.84	20	28.84	6.66667	28.84	6.66667	28.84	20	28.84	25	28.84	13.3333
28.85	20	28.85	20	28.85	6.66667	28.85	40	28.85	25	28.85	13.3333
28.86	0	28.86	0	28.86	6.66667	28.86	13.3333	28.86	41.6667	28.86	13.3333
28.87	20	28.87	0	28.87	13.3333	28.87	13.3333	28.87	8.33333	28.87	20
28.88	13.3333	28.88	40	28.88	26.6667	28.88	0	28.88	8.33333	28.88	20
28.89	6.66667	28.89	13.3333	28.89	13.3333	28.89	6.66667	28.89	25	28.89	26.6667
28.9	6.66667	28.9	13.3333	28.9	13.3333	28.9	40	28.9	16.6667	28.9	13.3333
28.91	13.3333	28.91	6.66667	28.91	13.3333	28.91	26.6667	28.91	25	28.91	20
28.92	20	28.92	26.6667	28.92	26.6667	28.92	40	28.92	25	28.92	20
28.93	13.3333	28.93	20	28.93	6.66667	28.93	13.3333	28.93	16.6667	28.93	20
28.94	13.3333	28.94	33.3333	28.94	6.66667	28.94	13.3333	28.94	50	28.94	13.3333
28.95	13.3333	28.95	33.3333	28.95	6.66667	28.95	26.6667	28.95	16.6667	28.95	20
28.96	26.6667	28.96	6.66667	28.96	13.3333	28.96	46.6667	28.96	50	28.96	13.3333
28.97	33.3333	28.97	13.3333	28.97	13.3333	28.97	20	28.97	0	28.97	6.66667
28.98	13.3333	28.98	33.3333	28.98	13.3333	28.98	33.3333	28.98	16.6667	28.98	13.3333
28.99	6.66667	28.99	13.3333	28.99	20	28.99	13.3333	28.99	25	28.99	26.6667
29	26.6667	29	6.66667	29	6.66667	29	33.3333	29	25	29	26.6667
29.01	13.3333	29.01	0	29.01	13.3333	29.01	0	29.01	16.6667	29.01	6.66667
29.02	6.66667	29.02	6.66667	29.02	13.3333	29.02	6.66667	29.02	33.3333	29.02	20
29.03	33.3333	29.03	6.66667	29.03	0	29.03	20	29.03	16.6667	29.03	20
29.04	20	29.04	13.3333	29.04	13.3333	29.04	20	29.04	16.6667	29.04	13.3333
29.05	20	29.05	0	29.05	0	29.05	26.6667	29.05	50	29.05	33.3333
29.06	20	29.06	13.3333	29.06	13.3333	29.06	6.66667	29.06	50	29.06	13.3333
29.07	40	29.07	20	29.07	13.3333	29.07	26.6667	29.07	41.6667	29.07	26.6667
29.08	20	29.08	13.3333	29.08	26.6667	29.08	33.3333	29.08	25	29.08	20
29.09	26.6667	29.09	13.3333	29.09	6.66667	29.09	20	29.09	25	29.09	13.3333
29.1	13.3333	29.1	6.66667	29.1	13.3333	29.1	26.6667	29.1	25	29.1	20
29.11	0	29.11	13.3333	29.11	13.3333	29.11	13.3333	29.11	8.33333	29.11	20
29.12	13.3333	29.12	6.66667	29.12	0	29.12	0	29.12	25	29.12	33.3333
29.13	6.66667	29.13	26.6667	29.13	6.66667	29.13	13.3333	29.13	16.6667	29.13	13.3333
29.14	13.3333	29.14	0	29.14	20	29.14	33.3333	29.14	8.33333	29.14	26.6667
29.15	20	29.15	13.3333	29.15	20	29.15	13.3333	29.15	16.6667	29.15	20
29.16	20	29.16	26.6667	29.16	6.66667	29.16	13.3333	29.16	25	29.16	26.6667
29.17	13.3333	29.17	6.66667	29.17	6.66667	29.17	26.6667	29.17	58.3333	29.17	20
29.18	20	29.18	6.66667	29.18	26.6667	29.18	26.6667	29.18	25	29.18	20
29.19	6.66667	29.19	20	29.19	20	29.19	13.3333	29.19	25	29.19	20
29.2	26.6667	29.2	6.66667	29.2	20	29.2	20	29.2	8.33333	29.2	13.3333
29.21	6.66667	29.21	20	29.21	13.3333	29.21	6.66667	29.21	0	29.21	0
29.22	26.6667	29.22	20	29.22	6.66667	29.22	26.6667	29.22	16.6667	29.22	40
29.23	26.6667	29.23	20	29.23	20	29.23	13.3333	29.23	25	29.23	26.6667
29.24	13.3333	29.24	26.6667	29.24	0	29.24	20	29.24	16.6667	29.24	26.6667
29.25	20	29.25	26.6667	29.25	13.3333	29.25	0	29.25	16.6667	29.25	33.3333
29.26	40	29.26	6.66667	29.26	0	29.26	6.66667	29.26	33.3333	29.26	13.3333
29.27	40	29.27	40	29.27	6.66667	29.27	26.6667	29.27	33.3333	29.27	6.66667
29.28	13.3333	29.28	6.66667	29.28	0	29.28	20	29.28	25	29.28	13.3333
29.29	26.6667	29.29	33.3333	29.29	13.3333	29.29	33.3333	29.29	16.6667	29.29	40
29.3	6.66667	29.3	26.6667	29.3	26.6667	29.3	20	29.3	25	29.3	33.3333
29.31	26.6667	29.31	6.66667	29.31	13.3333	29.31	26.6667	29.31	25	29.31	0
29.32	6.66667	29.32	6.66667	29.32	26.6667	29.32	20	29.32	8.33333	29.32	13.3333
29.33	13.3333	29.33	20	29.33	6.66667	29.33	26.6667	29.33	33.3333	29.33	6.66667
29.34	46.6667	29.34	6.66667	29.34	20	29.34	6.66667	29.34	8.33333	29.34	20
29.35	13.3333	29.35	6.66667	29.35	13.3333	29.35	13.3333	29.35	16.6667	29.35	40
29.36	0	29.36	53.3333	29.36	13.3333	29.36	6.66667	29.36	8.33333	29.36	20
29.37	13.3333	29.37	13.3333	29.37	13.3333	29.37	6.66667	29.37	0	29.37	13.3333
29.38	13.3333	29.38	13.3333	29.38	20	29.38	13.3333	29.38	0	29.38	33.3333
29.39	20	29.39	6.66667	29.39	6.66667	29.39	13.3333	29.39	16.6667	29.39	6.66667
29.4	6.66667	29.4	40	29.4	6.66667	29.4	20	29.4	16.6667	29.4	13.3333
29.41	6.66667	29.41	13.3333	29.41	13.3333	29.41	20	29.41	50	29.41	20
29.42	6.66667	29.42	20	29.42	33.3333	29.42	26.6667	29.42	16.6667	29.42	13.3333
29.43	6.66667	29.43	0	29.43	0	29.43	26.6667	29.43	25	29.43	13.3333
29.44	20	29.44	26.6667	29.44	6.66667	29.44	13.3333	29.44	8.33333	29.44	0
29.45	33.3333	29.45	20	29.45	6.66667	29.45	26.6667	29.45	66.6667	29.45	6.66667
29.46	6.66667	29.46	13.3333	29.46	6.66667	29.46	13.3333	29.46	33.3333	29.46	13.3333
29.47	6.66667	29.47	13.3333	29.47	33.3333	29.47	33.3333	29.47	0	29.47	13.3333
29.48	20	29.48	0	29.48	33.3333	29.48	20	29.48	8.33333	29.48	13.3333
29.49	13.3333	29.49	20	29.49	20	29.49	20	29.49	8.33333	29.49	6.66667
29.5	0	29.5	0	29.5	13.3333	29.5	20	29.5	8.33333	29.5	13.3333
29.51	13.3333	29.51	0	29.51	20	29.51	20	29.51	25	29.51	6.66667
29.52	13.3333	29.52	20	29.52	13.3333	29.52	20	29.52	25	29.52	6.66667
29.53	13.3333	29.53	0	29.53	0	29.53	6.66667	29.53	75	29.53	20
29.54	13.3333	29.54	6.66667	29.54	0	29.54	26.6667	29.54	8.33333	29.54	6.66667
29.55	6.66667	29.55	40	29.55	0	29.55	13.3333	29.55	16.6667	29.55	20
29.56	0	29.56	13.3333	29.56	26.6667	29.56	13.3333	29.56	16.6667	29.56	20
29.57	33.3333	29.57	13.3333	29.57	6.66667	29.57	20	29.57	16.6667	29.57	13.3333
29.58	13.3333	29.58	0	29.58	26.6667	29.58	26.6667	29.58	8.33333	29.58	20
29.59	26.6667	29.59	20	29.59	6.66667	29.59	13.3333	29.59	16.6667	29.59	20
29.6	6.66667	29.6	26.6667	29.6	6.66667	29.6	20	29.6	25	29.6	20
29.61	6.66667	29.61	6.66667	29.61	13.3333	29.61	13.3333	29.61	16.6667	29.61	20
29.62	13.3333	29.62	0	29.62	26.6667	29.62	26.6667	29.62	16.6667	29.62	0
29.63	6.66667	29.63	6.66667	29.63	6.66667	29.63	13.3333	29.63	25	29.63	6.66667
29.64	26.6667	29.64	13.3333	29.64	26.6667	29.64	26.6667	29.64	8.33333	29.64	40
29.65	20	29.65	6.66667	29.65	13.3333	29.65	6.66667	29.65	8.33333	29.65	26.6667
29.66	26.6667	29.66	20	29.66	13.3333	29.66	26.6667	29.66	25	29.66	26.6667
29.67	20	29.67	13.3333	29.67	0	29.67	6.66667	29.67	25	29.67	20
29.68	33.3333	29.68	20	29.68	33.3333	29.68	20	29.68	25	29.68	20
29.69	20	29.69	26.6667	29.69	0	29.69	20	29.69	33.3333	29.69	20
29.7	13.3333	29.7	20	29.7	20	29.7	13.3333	29.7	33.3333	29.7	0
29.71	6.66667	29.71	6.66667	29.71	20	29.71	46.6667	29.71	33.3333	29.71	13.3333
29.72	20	29.72	13.3333	29.72	6.66667	29.72	33.3333	29.72	8.33333	29.72	13.3333
29.73	13.3333	29.73	26.6667	29.73	33.3333	29.73	26.6667	29.73	25	29.73	20
29.74	6.66667	29.74	6.66667	29.74	13.3333	29.74	20	29.74	16.6667	29.74	13.3333
29.75	13.3333	29.75	33.3333	29.75	13.3333	29.75	6.66667	29.75	8.33333	29.75	20
29.76	20	29.76	13.3333	29.76	6.66667	29.76	20	29.76	25	29.76	13.3333
29.77	6.66667	29.77	20	29.77	20	29.77	6.66667	29.77	16.6667	29.77	33.3333
29.78	6.66667	29.78	13.3333	29.78	13.3333	29.78	20	29.78	0	29.78	26.6667
29.79	6.66667	29.79	26.6667	29.79	20	29.79	6.66667	29.79	25	29.79	6.66667
29.8	0	29.8	6.66667	29.8	6.66667	29.8	13.3333	29.8	33.3333	29.8	33.3333
29.81	13.3333	29.81	20	29.81	13.3333	29.81	13.3333	29.81	16.6667	29.81	26.6667
29.82	13.3333	29.82	13.3333	29.82	13.3333	29.82	26.6667	29.82	16.6667	29.82	6.66667
29.83	6.66667	29.83	13.3333	29.83	6.66667	29.83	33.3333	29.83	25	29.83	13.3333
29.84	13.3333	29.84	20	29.84	6.66667	29.84	13.3333	29.84	33.3333	29.84	6.66667
29.85	13.3333	29.85	33.3333	29.85	6.66667	29.85	20	29.85	16.6667	29.85	6.66667
29.86	20	29.86	20	29.86	6.66667	29.86	13.3333	29.86	16.6667	29.86	13.3333
29.87	20	29.87	6.66667	29.87	13.3333	29.87	20	29.87	16.6667	29.87	6.66667
29.88	0	29.88	6.66667	29.88	20	29.88	20	29.88	16.6667	29.88	20
29.89	6.66667	29.89	13.3333	29.89	6.66667	29.89	26.6667	29.89	8.33333	29.89	13.3333
29.9	26.6667	29.9	13.3333	29.9	6.66667	29.9	20	29.9	33.3333	29.9	20
29.91	26.6667	29.91	0	29.91	13.3333	29.91	20	29.91	0	29.91	6.66667
29.92	0	29.92	0	29.92	0	29.92	40	29.92	8.33333	29.92	6.66667
29.93	13.3333	29.93	20	29.93	13.3333	29.93	60	29.93	8.33333	29.93	33.3333
29.94	13.3333	29.94	0	29.94	20	29.94	13.3333	29.94	16.6667	29.94	33.3333
29.95	13.3333	29.95	20	29.95	20	29.95	13.3333	29.95	33.3333	29.95	13.3333
29.96	13.3333	29.96	6.66667	29.96	6.66667	29.96	6.66667	29.96	16.6667	29.96	13.3333
29.97	13.3333	29.97	20	29.97	13.3333	29.97	13.3333	29.97	25	29.97	13.3333
29.98	6.66667	29.98	6.66667	29.98	0	29.98	33.3333	29.98	16.6667	29.98	6.66667
[truncated: 5,003 more rows]

## Sheet: Figure 3a
B.E.(eV)	BTO	Peak Sum	Background	Peak 1	Peak 2	Peak 3	Peak 4	B.E.(eV)	W-BTO	Peak Sum	Background	Peak 1	Peak 2	Peak 3	Peak 4	B.E.(eV)	Ag-BTO	Peak Sum	Background	Peak 1	Peak 2	Peak 3	Peak 4	B.E.(eV)	Ag.W-BTO	Peak Sum	Background	Peak 1	Peak 2	Peak 3	Peak 4
469.24	26.685	26.685	26.685	26.685	26.685	26.685	26.685	469.393	-4.27586	-4.27584	-4.27586	-4.27586	-4.27586	-4.27586	-4.27584	469.139	16.1841	28.6242	16.1841	16.5723	20.6806	17.726	22.1976	469.579	70.9259	85.9627	70.9259	71.1773	74.6214	71.8392	81.1026
469.19	12.61	26.685	26.685	26.685	26.685	26.685	26.685	469.343	-65.536	-4.27583	-4.27586	-4.27586	-4.27586	-4.27586	-4.27583	469.089	2.69458	28.8369	16.2071	16.5987	20.7452	17.7754	22.3389	469.529	-24.474	86.1976	70.9259	71.1795	74.6543	71.8535	81.2881
469.14	-7.0399	26.6859	26.6859	26.6859	26.6859	26.6859	26.6859	469.293	48.2641	-4.26967	-4.26971	-4.26971	-4.26971	-4.26971	-4.26967	469.039	-30.4166	29.0544	16.2301	16.6252	20.8105	17.8256	22.4836	469.479	-45.7851	86.4454	70.933	71.1887	74.6948	71.8753	81.4856
469.09	45.51	26.6883	26.6883	26.6883	26.6883	26.6883	26.6883	469.243	44.0641	-4.27493	-4.27498	-4.27498	-4.27498	-4.27498	-4.27493	468.989	8.20572	29.277	16.2532	16.6517	20.8763	17.8764	22.632	469.429	-0.34091	86.701	70.9417	71.1997	74.7373	71.8991	81.6902
469.04	15.3599	26.687	26.687	26.687	26.687	26.687	26.687	469.193	-18.3558	-4.27976	-4.27983	-4.27983	-4.27983	-4.27983	-4.27976	468.939	30.1612	29.5046	16.2762	16.6782	20.9427	17.928	22.7842	469.379	-6.31871	86.9594	70.947	71.2072	74.7768	71.9197	81.8967
468.99	1.7101	26.6878	26.6878	26.6878	26.6878	26.6878	26.6878	469.143	10.2842	-4.27832	-4.27842	-4.27842	-4.27842	-4.27842	-4.27832	468.889	-17.35	29.7377	16.2992	16.7049	21.0098	17.9803	22.9404	469.329	-29.4519	87.2247	70.9528	71.2152	74.8173	71.9413	82.1093
468.94	45.9351	26.6895	26.6895	26.6895	26.6895	26.6895	26.6895	469.093	-11.0759	-4.27974	-4.27988	-4.27988	-4.27988	-4.27988	-4.27974	468.839	-28.461	29.9763	16.3222	16.7315	21.0774	18.0334	23.1006	469.279	38.0592	87.4987	70.9603	71.225	74.86	71.9649	82.3297
468.89	16.5099	26.6882	26.6882	26.6882	26.6882	26.6882	26.6882	469.043	-10.0559	-4.27902	-4.2792	-4.2792	-4.2792	-4.2792	-4.27902	468.789	17.6502	30.2206	16.3452	16.7582	21.1457	18.0874	23.265	469.229	-15.674	87.7746	70.9627	71.2297	74.8981	71.9839	82.551
468.84	-31.14	26.6889	26.6889	26.6889	26.6889	26.6889	26.6889	468.993	53.7241	-4.27838	-4.27862	-4.27862	-4.27862	-4.27862	-4.27838	468.739	8.25	30.4711	16.3683	16.785	21.2147	18.1422	23.434	469.179	-7.62962	88.0619	70.9692	71.2385	74.9408	72.0074	82.7828
468.79	-41.465	26.693	26.693	26.693	26.693	26.693	26.693	468.943	3.56409	-4.28412	-4.28443	-4.28443	-4.28443	-4.28443	-4.28412	468.689	13.0056	30.7276	16.3913	16.8118	21.2843	18.1978	23.6076	469.129	64.4592	88.3559	70.975	71.2468	74.9833	72.0306	83.0204
468.74	15.8348	26.6978	26.6978	26.6978	26.6978	26.6978	26.6978	468.893	-48.6159	-4.28481	-4.28522	-4.28522	-4.28522	-4.28522	-4.28481	468.639	-10.0609	30.9907	16.4143	16.8386	21.3546	18.2544	23.786	469.079	10.0593	88.6525	70.9755	71.2497	75.0209	72.0489	83.2596
468.69	-1.26512	26.6985	26.6985	26.6985	26.6985	26.6985	26.6985	468.843	-33.9759	-4.28023	-4.28078	-4.28078	-4.28078	-4.28078	-4.28023	468.589	-0.68323	31.2604	16.4373	16.8655	21.4255	18.3118	23.9694	469.029	-23.4963	88.9614	70.9801	71.2566	75.0632	72.0717	83.51
468.64	-42.1399	26.7005	26.7005	26.7005	26.7005	26.7005	26.7005	468.793	-7.4359	-4.27708	-4.2778	-4.2778	-4.2778	-4.2778	-4.27708	468.539	24.1167	31.5371	16.4603	16.8925	21.4972	18.3703	24.1581	468.979	-36.8666	89.281	70.9871	71.2662	75.1084	72.0975	83.7703
468.59	4.26003	26.7054	26.7053	26.7053	26.7053	26.7053	26.7054	468.743	0.14406	-4.27653	-4.27748	-4.27748	-4.27748	-4.27748	-4.27653	468.489	12.6723	31.8211	16.4834	16.9195	21.5696	18.4298	24.3523	468.929	-18.9667	89.6106	70.9951	71.2767	75.1553	72.1248	84.0393
468.54	54.46	26.7069	26.7069	26.7069	26.7069	26.7069	26.7069	468.693	-15.5159	-4.27668	-4.27792	-4.27792	-4.27792	-4.27792	-4.27668	468.439	7.45007	32.1126	16.5064	16.9466	21.6427	18.4903	24.5522	468.879	-0.82228	89.9478	71.0019	71.2859	75.2013	72.1512	84.3149
468.49	44.085	26.705	26.705	26.705	26.705	26.705	26.705	468.643	64.2241	-4.27517	-4.27679	-4.27679	-4.27679	-4.27679	-4.27517	468.389	-10.1726	32.4121	16.5294	16.9737	21.7166	18.5519	24.7581	468.829	23.8223	90.293	71.0072	71.2939	75.2465	72.1768	84.5975
468.44	-40.54	26.7038	26.7038	26.7038	26.7038	26.7038	26.7038	468.593	2.92409	-4.28155	-4.28367	-4.28367	-4.28367	-4.28367	-4.28155	468.339	9.47244	32.7197	16.5524	17.0009	21.7912	18.6147	24.9702	468.779	15.1555	90.6465	71.0107	71.3	75.2905	72.2011	84.8871
468.39	-39.715	26.7085	26.7085	26.7085	26.7085	26.7085	26.7085	468.543	-46.3359	-4.28164	-4.28439	-4.28439	-4.28439	-4.28439	-4.28164	468.289	-6.48267	33.0358	16.5754	17.0281	21.8666	18.6786	25.1888	468.729	-47.2223	91.0107	71.0149	71.3068	75.3356	72.2267	85.1863
468.34	18.785	26.7132	26.7132	26.7132	26.7132	26.7132	26.7132	468.493	40.9641	-4.27661	-4.28017	-4.28017	-4.28017	-4.28017	-4.27661	468.239	-24.5944	33.361	16.5984	17.0554	21.9428	18.7437	25.4144	468.679	16.3778	91.3903	71.0237	71.3183	75.3861	72.2574	85.4997
468.29	50.085	26.7138	26.7137	26.7137	26.7137	26.7137	26.7138	468.443	-40.6	-4.2801	-4.28471	-4.28471	-4.28471	-4.28471	-4.2801	468.189	-11.5332	33.6952	16.6215	17.0828	22.0197	18.8101	25.647	468.629	46.0555	91.7761	71.0278	71.3251	75.4324	72.284	85.818
468.24	21.51	26.7121	26.7121	26.7121	26.7121	26.7121	26.7121	468.393	-48.3298	-4.27513	-4.28107	-4.28107	-4.28107	-4.28107	-4.27513	468.139	-13.3999	34.0394	16.6445	17.1102	22.0975	18.8779	25.8873	468.579	-19.7222	92.1712	71.0296	71.3297	75.477	72.309	86.1444
468.19	-23.4399	26.7125	26.7124	26.7124	26.7124	26.7124	26.7125	468.343	15.7201	-4.26901	-4.27665	-4.27665	-4.27665	-4.27665	-4.26901	468.089	-27.9778	34.3935	16.6675	17.1377	22.1762	18.947	26.1352	468.529	2.47779	92.5835	71.0364	71.3393	75.5273	72.3396	86.4866
468.14	-38.0901	26.7161	26.716	26.716	26.716	26.716	26.7161	468.293	21.5296	-4.26885	-4.27866	-4.27866	-4.27866	-4.27866	-4.26885	468.039	-11.5446	34.7583	16.6905	17.1653	22.2556	19.0175	26.3914	468.479	-17.9223	93.0065	71.0415	71.3472	75.5765	72.3691	86.8382
468.09	-21.4651	26.7207	26.7205	26.7205	26.7205	26.7205	26.7207	468.243	-15.3301	-4.26869	-4.28124	-4.28124	-4.28124	-4.28124	-4.26869	467.989	30.7111	35.1343	16.7135	17.1929	22.336	19.0895	26.6564	468.429	-33.3888	93.4442	71.0481	71.3567	75.6279	72.4009	87.2032
468.04	28.085	26.7241	26.7239	26.7239	26.7239	26.7239	26.7241	468.193	32.3702	-4.2641	-4.28013	-4.28013	-4.28013	-4.28013	-4.2641	467.939	32.5668	35.5216	16.7366	17.2205	22.4173	19.1631	26.9303	468.379	-10.9221	93.8966	71.0559	71.3674	75.6811	72.4345	87.5813
467.99	27.91	26.7241	26.7238	26.7238	26.7238	26.7238	26.7241	468.143	1.36003	-4.26338	-4.28381	-4.28381	-4.28381	-4.28381	-4.26338	467.889	-0.99995	35.9213	16.7596	17.2483	22.4995	19.2384	27.2139	468.329	11.0667	94.3614	71.062	71.3765	75.7333	72.4673	87.9705
467.94	-62.3149	26.7242	26.7237	26.7237	26.7237	26.7237	26.7242	468.093	-33.11	-4.25842	-4.28437	-4.28437	-4.28437	-4.28437	-4.25842	467.839	-18.7112	36.3334	16.7826	17.2761	22.5825	19.3152	27.5073	468.279	68.7887	94.8398	71.0665	71.3839	75.7845	72.4991	88.3717
467.89	-11.8399	26.7306	26.73	26.73	26.73	26.73	26.7306	468.043	3.25002	-4.24858	-4.28148	-4.28148	-4.28148	-4.28148	-4.24858	467.789	10.1666	36.7589	16.8056	17.304	22.6666	19.3939	27.8113	468.229	28.0667	95.3292	71.0667	71.3872	75.8322	72.5275	88.7824
467.84	34.96	26.7336	26.7327	26.7327	26.7327	26.7327	26.7336	467.993	25.99	-4.24063	-4.28224	-4.28224	-4.28224	-4.28224	-4.24063	467.739	-38.4777	37.1985	16.8286	17.332	22.7516	19.4744	28.1264	468.179	-74.9999	95.8381	71.0699	71.3934	75.8836	72.5597	89.211
467.79	31.31	26.7333	26.7322	26.7322	26.7322	26.7322	26.7333	467.943	0.73003	-4.23279	-4.28528	-4.28528	-4.28528	-4.28528	-4.23279	467.689	-18.3778	37.6526	16.8517	17.36	22.8376	19.5569	28.4531	468.129	-28.6111	96.3714	71.0808	71.4075	75.9434	72.6005	89.6623
467.74	53.935	26.7334	26.7318	26.7318	26.7318	26.7318	26.7334	467.893	-10.5	-4.21973	-4.28578	-4.28578	-4.28578	-4.28578	-4.21973	467.639	83.2222	38.1222	16.8747	17.3881	22.9246	19.6413	28.7922	468.079	58.3556	96.9191	71.0882	71.4181	76.0006	72.6387	90.1263
467.69	-29.5649	26.7322	26.7299	26.7299	26.7299	26.7299	26.7322	467.843	21.19	-4.20225	-4.28516	-4.28516	-4.28516	-4.28516	-4.20225	467.589	9.98888	38.6077	16.8977	17.4164	23.0126	19.7279	29.144	468.029	15.0444	97.4792	71.0891	71.4222	76.052	72.6714	90.601
467.64	-64.4999	26.737	26.7339	26.7339	26.7339	26.7339	26.737	467.793	4.65998	-4.18388	-4.28771	-4.28771	-4.28771	-4.28771	-4.18388	467.539	-45.9999	39.1101	16.9207	17.4446	23.1016	19.8166	29.5094	467.979	-24.4889	98.0617	71.0933	71.4297	76.1074	72.7083	91.0963
467.59	-41.9	26.7446	26.7403	26.7403	26.7403	26.7403	26.7446	467.743	-42.84	-4.15891	-4.28861	-4.28861	-4.28861	-4.28861	-4.15891	467.489	1.86671	39.6307	16.9437	17.473	23.1918	19.9077	29.8895	467.929	-17.8443	98.668	71.1004	71.4401	76.1666	72.7492	91.6135
467.54	-15.8875	26.751	26.7451	26.7451	26.7451	26.7451	26.751	467.693	-8.37994	-4.12313	-4.28474	-4.28474	-4.28474	-4.28474	-4.12313	467.439	-1.75563	40.1698	16.9668	17.5014	23.283	20.0011	30.2845	467.879	1.68883	99.2949	71.1071	71.4501	76.226	72.7906	92.1493
467.49	-1.45001	26.7562	26.7481	26.7481	26.7481	26.7481	26.7562	467.643	27.3001	-4.0834	-4.28433	-4.28433	-4.28433	-4.28433	-4.0834	467.389	-17.6444	40.7289	16.9898	17.5299	23.3755	20.0971	30.6958	467.829	60.3554	99.9428	71.1122	71.4587	76.2849	72.8316	92.7043
467.44	38.1124	26.7612	26.7501	26.7501	26.7501	26.7501	26.7612	467.593	-14.98	-4.03832	-4.2875	-4.2875	-4.2875	-4.2875	-4.03832	467.339	18.6111	41.3086	17.0128	17.5585	23.469	20.1957	31.1239	467.779	-4.32213	100.61	71.113	71.463	76.3402	72.8695	93.2768
467.39	6.22498	26.7644	26.7493	26.7493	26.7493	26.7493	26.7644	467.543	-21.21	-3.97813	-4.28643	-4.28643	-4.28643	-4.28643	-3.97813	467.289	-2.11121	41.9103	17.0358	17.5872	23.5636	20.297	31.5699	467.729	-70.2665	101.307	71.1187	71.4721	76.4012	72.9134	93.8765
467.34	-53.3124	26.7712	26.7508	26.7508	26.7508	26.7508	26.7712	467.493	14.2099	-3.90423	-4.28473	-4.28473	-4.28473	-4.28473	-3.90423	467.239	-27.911	42.5357	17.0588	17.616	23.6595	20.4013	32.0352	467.679	18.4444	102.036	71.1292	71.4862	76.4681	72.9634	94.5054
467.29	0.305	26.784	26.7564	26.7564	26.7564	26.7564	26.784	467.443	46.58	-3.8181	-4.28659	-4.28659	-4.28659	-4.28659	-3.8181	467.189	7.43343	43.1852	17.0818	17.6449	23.7566	20.5086	32.5206	467.629	16.3666	102.784	71.1331	71.4938	76.5292	73.0082	95.1526
467.24	27.5425	26.7954	26.7583	26.7583	26.7583	26.7583	26.7954	467.393	-0.23991	-3.71617	-4.29169	-4.29169	-4.29169	-4.29169	-3.71617	467.139	42.7332	43.8612	17.1049	17.6738	23.855	20.6192	33.0277	467.579	-53.8889	103.562	71.1372	71.5015	76.5913	73.0544	95.8265
467.19	-11.7812	26.808	26.7582	26.7582	26.7582	26.7582	26.808	467.343	-66.85	-3.58685	-4.2921	-4.2921	-4.2921	-4.2921	-3.58685	467.089	12.8888	44.5643	17.1279	17.7029	23.9547	20.7331	33.5573	467.529	-6.69995	104.376	71.1465	71.5146	76.6597	73.1074	96.5341
467.14	2.41257	26.8273	26.7609	26.7609	26.7609	26.7609	26.8273	467.293	5.04997	-3.42354	-4.28582	-4.28582	-4.28582	-4.28582	-3.42354	467.039	-8.01106	45.2968	17.1509	17.7321	24.0556	20.8505	34.1114	467.479	81.1111	105.218	71.1523	71.5242	76.7255	73.1583	97.2673
467.09	22.4937	26.851	26.7626	26.7626	26.7626	26.7626	26.851	467.243	76.9399	-3.23507	-4.28676	-4.28676	-4.28676	-4.28676	-3.23507	466.989	33.3223	46.061	17.1739	17.7613	24.1579	20.9717	34.6918	467.429	33.5667	106.088	71.1516	71.5273	76.7858	73.2043	98.0259
467.04	-26.4	26.88	26.7629	26.7629	26.7629	26.7629	26.88	467.193	15.79	-3.0152	-4.2949	-4.2949	-4.2949	-4.2949	-3.0152	466.939	-35.1555	46.8579	17.1969	17.7906	24.2616	21.0968	35.2998	467.379	-40.9445	106.997	71.1544	71.534	76.8505	73.2554	98.8205
466.99	-8.28751	26.9211	26.7667	26.7667	26.7667	26.7667	26.9211	467.143	-34.7999	-2.7432	-4.29692	-4.29692	-4.29692	-4.29692	-2.7432	466.889	-59.8445	47.691	17.22	17.8201	24.3667	21.226	35.9381	467.329	-9.1889	107.95	71.1627	71.5464	76.9219	73.3137	99.6558
466.94	45.2999	26.9722	26.7691	26.7691	26.7691	26.7691	26.9722	467.093	-16.52	-2.41204	-4.29386	-4.29386	-4.29386	-4.29386	-2.41204	466.839	-16.4557	48.5618	17.243	17.8497	24.4732	21.3595	36.6084	467.279	-10.2111	108.94	71.1687	71.5564	76.992	73.3716	100.526
466.89	-11.2812	27.0338	26.7678	26.7678	26.7678	26.7678	27.0338	467.043	-31.6401	-2.01841	-4.29263	-4.29263	-4.29263	-4.29263	-2.01841	466.789	0.67773	49.4739	17.266	17.8793	24.5811	21.4976	37.3137	467.229	-42.0222	109.972	71.1748	71.5666	77.0632	73.4314	101.436
466.84	-41.9061	27.1176	26.7705	26.7705	26.7705	26.7705	27.1176	466.993	6.95007	-1.54807	-4.28989	-4.28989	-4.28989	-4.28989	-1.54807	466.739	70.8112	50.4312	17.289	17.9091	24.6907	21.6407	38.0578	467.179	13.7888	111.053	71.1832	71.5792	77.1379	73.4955	102.39
466.79	9.86246	27.2264	26.7753	26.7753	26.7753	26.7753	27.2264	466.943	30.9	-0.99298	-4.29102	-4.29102	-4.29102	-4.29102	-0.99298	466.689	11.0223	51.4367	17.312	17.939	24.8016	21.7888	38.8434	467.129	60.5778	112.176	71.1875	71.5877	77.2095	73.5575	103.383
466.74	43.7999	27.3607	26.7765	26.7765	26.7765	26.7765	27.3607	466.893	-0.02008	-0.33604	-4.29454	-4.29454	-4.29454	-4.29454	-0.33604	466.639	-15.9334	52.4966	17.335	17.969	24.9143	21.9423	39.6761	467.079	35.9334	113.346	71.1883	71.5928	77.2788	73.6182	104.421
466.69	14.2312	27.5291	26.7753	26.7753	26.7753	26.7753	27.5291	466.843	6.97003	0.44502	-4.29498	-4.29498	-4.29498	-4.29497	0.44502	466.589	-3.12836	53.6153	17.3581	17.9991	25.0285	22.1015	40.5604	467.029	7.6945	114.572	71.1909	71.5998	77.3512	73.683	105.511
466.64	-26.5938	27.7449	26.7762	26.7762	26.7762	26.7762	27.7449	466.793	0.66003	1.36753	-4.2961	-4.2961	-4.2961	-4.2961	1.36753	466.539	0.06079	54.8005	17.3811	18.0294	25.1443	22.2667	41.5034	466.979	-3.12219	115.857	71.1957	71.609	77.4268	73.7524	106.656
466.59	-31.0186	28.0205	26.78	26.78	26.78	26.78	28.0205	466.743	-20.0998	2.4548	-4.2966	-4.2966	-4.2966	-4.29659	2.4548	466.489	1.62147	56.062	17.4041	18.0597	25.2619	22.4385	42.5142	466.929	31.1499	117.204	71.2012	71.619	77.5044	73.8251	107.859
466.54	-5.33743	28.3666	26.7841	26.7841	26.7841	26.7841	28.3665	466.693	6.24006	3.73521	-4.29502	-4.29502	-4.29502	-4.29501	3.7352	466.439	1.51799	57.4089	17.4271	18.0902	25.3812	22.617	43.6019	466.879	-3.81116	118.614	71.2042	71.6266	77.5808	73.8978	109.121
466.49	35.9874	28.7975	26.7863	26.7863	26.7863	26.7863	28.7975	466.643	23.0495	5.23511	-4.29607	-4.29607	-4.29607	-4.29606	5.23509	466.389	4.07711	58.8565	17.4502	18.1209	25.5023	22.8027	44.7811	466.829	-66.411	120.096	71.2098	71.6369	77.661	73.9759	110.451
466.44	-1.34851	29.3326	26.7857	26.7857	26.7857	26.7857	29.3325	466.593	-29.3301	6.98787	-4.29882	-4.29882	-4.29882	-4.29879	6.98784	466.339	2.01707	60.4202	17.4732	18.1516	25.6251	22.9961	46.0669	466.779	-3.96664	121.658	71.22	71.6519	77.7473	74.0617	111.857
466.39	-2.09578	30.0005	26.7876	26.7876	26.7876	26.7877	30.0004	466.543	-4.26971	9.04143	-4.29631	-4.29631	-4.29631	-4.29626	9.04139	466.289	-2.85406	62.1221	17.4962	18.1825	25.7498	23.1976	47.4807	466.729	58.9722	123.296	71.2256	71.6623	77.8302	74.1459	113.335
466.34	1.37118	30.8282	26.7897	26.7897	26.7897	26.7898	30.8281	466.493	27.88	11.4294	-4.29631	-4.29631	-4.29631	-4.29624	11.4294	466.239	-5.64906	63.99	17.5192	18.2135	25.8765	23.4079	49.0497	466.679	-10.3278	125.018	71.2266	71.6681	77.9098	74.2287	114.891
466.29	1.85272	31.8483	26.7915	26.7915	26.7915	26.7916	31.8482	466.443	3.58002	14.2019	-4.29953	-4.29953	-4.29953	-4.29943	14.2018	466.189	-7.32731	66.0553	17.5422	18.2447	26.0051	23.6273	50.8049	466.629	-58.6778	126.839	71.2326	71.6792	77.996	74.3201	116.541
466.24	-0.09577	33.1018	26.7932	26.7932	26.7932	26.7934	33.1016	466.393	-17.3699	17.4222	-4.30032	-4.30032	-4.30032	-4.30015	17.422	466.139	-2.82595	68.3622	17.5652	18.276	26.1358	23.8567	52.7894	466.579	17.4945	128.768	71.2423	71.694	78.0872	74.4188	118.294
466.19	1.09763	34.6374	26.7951	26.7951	26.7951	26.7955	34.6371	466.343	-5.08008	21.1487	-4.29902	-4.29902	-4.29902	-4.29875	21.1485	466.089	-0.08351	70.9595	17.5883	18.3074	26.2685	24.0966	55.0518	466.529	72.3056	130.806	71.2463	71.7031	78.1743	74.5156	120.152
466.14	6.0905	36.5086	26.7969	26.7969	26.7969	26.7975	36.508	466.293	-11.6779	25.4528	-4.29894	-4.29894	-4.29894	-4.29852	25.4523	466.039	2.10836	73.9123	17.6113	18.339	26.4032	24.3478	57.6561	466.479	-16.5889	132.965	71.2462	71.7083	78.2588	74.6124	122.125
466.09	11.2239	38.7824	26.7984	26.7984	26.7984	26.7992	38.7815	466.243	-5.86467	30.4091	-4.2982	-4.2982	-4.2982	-4.29756	30.4085	465.989	11.5447	77.3007	17.6343	18.3708	26.5403	24.6113	60.6813	466.429	-57.3722	135.274	71.2528	71.7202	78.3515	74.7203	124.24
466.04	13.5524	41.5313	26.7995	26.7995	26.7995	26.8008	41.53	466.193	1.46502	36.106	-4.29804	-4.29804	-4.29804	-4.29706	36.105	465.939	6.12951	81.215	17.6573	18.4027	26.6794	24.8877	64.2171	466.379	5.43884	137.742	71.2624	71.7352	78.4487	74.8356	126.51
465.99	18.139	44.8437	26.8004	26.8004	26.8004	26.8024	44.8417	466.143	13.2772	42.6441	-4.29862	-4.29862	-4.29862	-4.29712	42.6426	465.889	15.6504	85.7738	17.6803	18.4348	26.821	25.1785	68.3806	466.329	19.3442	140.385	71.2673	71.7457	78.543	74.9512	128.947
465.94	20.1181	48.8218	26.801	26.801	26.801	26.804	48.8189	466.093	24.9104	50.122	-4.30038	-4.30038	-4.30038	-4.29811	50.1197	465.839	31.1967	91.1071	17.7034	18.467	26.9648	25.4846	73.3007	466.279	15.4941	143.233	71.2711	71.7552	78.6379	75.0709	131.583
465.89	32.9864	53.5748	26.8015	26.8015	26.8015	26.8059	53.5704	466.043	38.1865	58.6671	-4.30331	-4.30331	-4.30331	-4.29989	58.6637	465.789	47.6142	97.3769	17.7264	18.4994	27.111	25.8076	79.138	466.229	16.1249	146.315	71.2753	71.7651	78.7348	75.1963	134.445
465.84	42.9735	59.237	26.8011	26.8011	26.8011	26.8076	59.2305	465.993	51.6234	68.3989	-4.30757	-4.30757	-4.30757	-4.30246	68.3938	465.739	64.6945	104.774	17.7494	18.532	27.2597	26.1495	86.0813	466.179	-30.9513	149.671	71.2794	71.775	78.8334	75.3276	137.573
465.79	53.9324	65.9474	26.7999	26.7999	26.7999	26.8096	65.9377	465.943	70.7825	79.4651	-4.31318	-4.31318	-4.31318	-4.30558	79.4575	465.689	83.3646	113.505	17.7724	18.5648	27.4109	26.5119	94.3346	466.129	-9.98449	153.346	71.287	71.7885	78.9373	75.4685	141.012
465.74	68.4369	73.8721	26.798	26.798	26.798	26.8121	73.858	465.893	92.5981	92.0293	-4.32071	-4.32071	-4.32071	-4.30947	92.0181	465.639	109.021	123.824	17.7954	18.5977	27.5648	26.8979	104.15	466.079	34.2624	157.391	71.2931	71.8006	79.0414	75.6145	144.814
465.69	85.6289	83.1986	26.7951	26.7951	26.7951	26.8157	83.1779	465.843	121.682	106.246	-4.33043	-4.33043	-4.33043	-4.31393	106.23	465.589	137.936	135.994	17.8184	18.6309	27.7213	27.3103	115.787	466.029	17.4854	161.873	71.2958	71.8096	79.1443	75.7643	149.042
465.64	110.11	94.1158	26.7909	26.7909	26.7909	26.8209	94.0858	465.793	149.515	122.318	-4.34306	-4.34306	-4.34306	-4.31898	122.294	465.539	168.98	150.323	17.8415	18.6642	27.8805	27.7533	129.55	465.979	53.9739	166.869	71.2999	71.8198	79.2502	75.9228	153.776
465.59	131.374	106.857	26.7851	26.7851	26.7851	26.8282	106.814	465.743	184.753	140.425	-4.35849	-4.35849	-4.35849	-4.32357	140.39	465.489	204.415	167.156	17.8645	18.6977	28.0427	28.2325	145.777	465.929	60.9174	172.476	71.3011	71.8275	79.3555	76.0867	159.11
465.54	150.543	121.645	26.7777	26.7777	26.7777	26.8395	121.583	465.693	203.039	160.791	-4.37746	-4.37746	-4.37746	-4.32713	160.741	465.439	213.169	186.827	17.8875	18.7314	28.2076	28.7539	164.796	465.879	31.4299	178.799	71.3019	71.8348	79.4623	76.2588	165.149
465.49	196.562	138.744	26.769	26.769	26.769	26.8569	138.656	465.643	231.42	183.665	-4.39827	-4.39827	-4.39827	-4.3262	183.593	465.389	252.393	209.733	17.9105	18.7654	28.3757	29.3267	186.997	465.829	109.135	185.974	71.3049	71.8444	79.5734	76.4425	172.028
465.44	194.088	158.441	26.757	26.757	26.757	26.8813	158.316	465.593	335.569	209.262	-4.42192	-4.42192	-4.42192	-4.3194	209.16	465.339	306.645	236.235	17.9335	18.7995	28.5467	29.961	212.728	465.779	82.8032	194.147	71.3021	71.8483	79.6809	76.6306	179.894
465.39	316.969	181.002	26.7453	26.7453	26.7453	26.9198	180.828	465.543	314.756	237.869	-4.45601	-4.45601	-4.45601	-4.31105	237.724	465.289	362.61	266.731	17.9566	18.8339	28.7208	30.6712	242.375	465.729	164.559	203.491	71.3012	71.8543	79.7925	76.8317	188.916
465.34	271.38	206.747	26.7248	26.7248	26.7248	26.9685	206.504	465.493	437.424	269.736	-4.48802	-4.48802	-4.48802	-4.28441	269.532	465.239	415.422	301.624	17.9796	18.8685	28.8984	31.4755	276.32	465.679	123.218	214.204	71.2943	71.8543	79.9004	77.039	199.293
465.29	397.989	235.963	26.7076	26.7076	26.7076	27.0455	235.625	465.443	473.252	305.15	-4.53233	-4.53233	-4.53233	-4.24814	304.866	465.189	503.611	341.227	18.0026	18.9033	29.0791	32.3956	314.857	465.629	230.781	226.505	71.2904	71.8576	80.0136	77.2626	211.242
465.24	381.575	268.96	26.6815	26.6815	26.6815	27.1471	268.495	465.393	453.48	344.439	-4.58025	-4.58025	-4.58025	-4.18603	344.045	465.139	563.611	385.909	18.0256	18.9384	29.2634	33.4612	358.323	465.579	187.605	240.633	71.2785	71.853	80.1212	77.4932	225.001
465.19	448.43	306.073	26.6565	26.6565	26.6565	27.2942	305.435	465.343	564.668	387.855	-4.62621	-4.62621	-4.62621	-4.08297	387.312	465.089	605.458	435.884	18.0486	18.9737	29.4511	34.7063	406.899	465.529	204.353	256.879	71.2698	71.8517	80.2346	77.7441	240.858
465.14	502.27	347.535	26.6268	26.6268	26.6268	27.4944	346.667	465.293	557.136	435.734	-4.68327	-4.68327	-4.68327	-3.93929	434.99	465.039	654.962	491.375	18.0717	19.0092	29.6424	36.1757	460.763	465.479	296.288	275.508	71.2599	71.8494	80.3492	78.0128	259.076
465.09	466.76	393.655	26.5933	26.5933	26.5933	27.7664	392.482	465.243	726.764	488.312	-4.73961	-4.73961	-4.73961	-3.72739	487.3	464.989	641.554	552.536	18.0947	19.045	29.8376	37.9241	520.013	465.429	394.256	296.844	71.2431	71.8403	80.4596	78.2971	279.977
465.04	586.587	444.602	26.5623	26.5623	26.5623	28.1381	443.026	465.193	678.392	545.865	-4.81297	-4.81297	-4.81297	-3.4446	544.497	464.939	797.605	619.304	18.1177	19.0811	30.0366	40.0148	584.524	465.379	398.178	321.181	71.2191	71.8241	80.5653	78.6	303.849
464.99	548.398	500.552	26.5229	26.5229	26.5229	28.6259	498.449	465.143	813.22	608.687	-4.88152	-4.88152	-4.88152	-3.04315	606.849	464.889	901.359	691.657	18.1407	19.1174	30.2396	42.5281	654.194	465.329	440.731	348.864	71.1947	71.8077	80.6734	78.9337	331.033
464.94	722.999	561.647	26.4862	26.4862	26.4862	29.2754	558.858	465.093	896.728	676.866	-4.96355	-4.96355	-4.96355	-2.51001	674.413	464.839	1027.11	769.275	18.1637	19.154	30.4466	45.5532	728.613	465.279	519.672	380.234	71.1672	71.7884	80.7813	79.3016	361.864
464.89	774.131	627.795	26.4371	26.4371	26.4371	30.1121	624.12	465.043	993.396	750.608	-5.054	-5.054	-5.054	-1.79988	747.354	464.789	929.128	851.833	18.1867	19.1909	30.6578	49.1983	807.346	465.229	633.778	415.562	71.1337	71.7633	80.8862	79.7089	396.605
464.84	821.064	698.976	26.3845	26.3845	26.3845	31.1961	694.164	464.993	1042.02	829.847	-5.1541	-5.1541	-5.1541	-0.86664	825.559	464.739	997.242	938.868	18.2098	19.2281	30.8735	53.5892	889.807	465.179	629.157	455.181	71.0918	71.7299	80.9856	80.1636	435.578
464.79	939.553	774.861	26.3286	26.3286	26.3286	32.5864	768.603	464.943	1211.73	914.541	-5.25908	-5.25908	-5.25908	0.35345	908.928	464.689	1156.49	1029.61	18.2328	19.2656	31.0936	58.8592	975.091	465.129	706.839	499.308	71.0503	71.697	81.0884	80.6872	478.986
464.74	968.178	855.098	26.2643	26.2643	26.2643	34.3504	847.012	464.893	1194.24	1004.5	-5.38115	-5.38115	-5.38115	1.91964	997.196	464.639	1291.54	1123.36	18.2558	19.3034	31.3184	65.1685	1062.33	465.079	663.462	548.169	71.0028	71.6584	81.1885	81.2905	527.041
464.69	929.476	939.192	26.198	26.198	26.198	36.5801	928.81	464.843	1319.91	1099.21	-5.50151	-5.50151	-5.50151	3.93227	1089.78	464.589	1343.61	1219.02	18.2788	19.3415	31.5479	72.6765	1150.29	465.029	717.697	601.959	70.9587	71.6233	81.2952	82.004	579.913
464.64	1090.96	1026.31	26.1344	26.1344	26.1344	39.3752	1013.07	464.793	1305.42	1198.15	-5.63445	-5.63445	-5.63445	6.47796	1186.04	464.539	1368.41	1315.56	18.3018	19.38	31.7822	81.5647	1237.74	464.979	854.208	660.681	70.9105	71.5843	81.4012	82.8455	637.581
464.59	1279.6	1115.63	26.0595	26.0595	26.0595	42.8375	1098.85	464.743	1483.36	1300.36	-5.76592	-5.76592	-5.76592	9.68162	1284.91	464.489	1445.36	1411.78	18.3249	19.4188	32.0218	92.0244	1323.29	464.929	927.409	724.39	70.8521	71.5354	81.5006	83.8423	700.068
464.54	1222.3	1205.94	25.9712	25.9712	25.9712	47.0879	1184.82	464.693	1450.47	1404.73	-5.91521	-5.91521	-5.91521	13.6563	1385.16	464.439	1549.53	1506.2	18.3479	19.4579	32.2665	104.229	1405.29	464.879	859.633	792.906	70.7883	71.4812	81.5979	85.0373	767.154
464.49	1316.05	1296.04	25.887	25.887	25.887	52.2878	1269.64	464.643	1544.22	1509.96	-6.06133	-6.06133	-6.06133	18.5749	1485.33	464.389	1607.88	1597.46	18.3709	19.4974	32.5167	118.376	1482.18	464.829	985.69	866.053	70.7295	71.4322	81.704	86.4891	838.616
464.44	1374.22	1384.58	25.7962	25.7962	25.7962	58.5868	1351.79	464.593	1708.13	1614.24	-6.21672	-6.21672	-6.21672	24.5842	1583.44	464.339	1726.56	1683.91	18.3939	19.5373	32.7724	134.615	1552.17	464.779	1151.35	943.519	70.6613	71.374	81.8045	88.2413	914.083
464.39	1465.88	1469.92	25.7013	25.7013	25.7013	66.1486	1429.48	464.543	1732	1715.78	-6.38872	-6.38872	-6.38872	31.867	1677.52	464.289	1690.93	1764.05	18.4169	19.5775	33.0338	153.103	1613.59	464.729	1047.58	1024.72	70.5808	71.3037	81.8966	90.3557	992.91
464.34	1485.25	1550.62	25.5999	25.5999	25.5999	75.1587	1501.06	464.493	1796.26	1812.38	-6.56303	-6.56303	-6.56303	40.6254	1765.19	464.239	1821.68	1836.39	18.44	19.6181	33.3013	173.966	1664.82	464.679	1159.93	1109.15	70.5079	71.2414	82.0005	92.9326	1074.5
464.29	1548.26	1625.02	25.4972	25.4972	25.4972	85.7968	1564.72	464.443	1904.53	1901.91	-6.74382	-6.74382	-6.74382	51.0678	1844.1	464.189	1913.6	1899.43	18.463	19.6592	33.5749	197.255	1704.33	464.629	1328.98	1195.89	70.4268	71.1709	82.1001	96.0415	1157.86
464.24	1644.7	1691.71	25.3899	25.3899	25.3899	98.2509	1618.85	464.393	2016.2	1982.29	-6.93547	-6.93547	-6.93547	63.4141	1911.94	464.139	1861.85	1952.05	18.486	19.7006	33.8549	223.018	1730.93	464.579	1408.95	1284.01	70.333	71.0881	82.1913	99.7796	1241.95
464.19	1707.36	1749.42	25.276	25.276	25.276	112.71	1661.99	464.343	1973.75	2051.4	-7.13835	-7.13835	-7.13835	77.8662	1966.4	464.089	1980.63	1993.28	18.509	19.7425	34.1414	251.185	1743.73	464.529	1343.38	1372.41	70.2332	70.9994	82.2811	104.267	1325.57
464.14	1713	1797.03	25.1576	25.1576	25.1576	129.327	1692.86	464.293	2028.18	2107.68	-7.33708	-7.33708	-7.33708	94.6692	2005.67	464.039	1978.82	2022.61	18.532	19.7848	34.4347	281.659	1742.33	464.479	1415.73	1459.65	70.1383	70.916	82.3802	109.628	1407.14
464.09	1673.39	1833.82	25.0387	25.0387	25.0387	148.273	1710.59	464.243	2031.72	2149.81	-7.54118	-7.54118	-7.54118	113.99	2028.28	463.989	1998.93	2039.92	18.5551	19.8276	34.7352	314.27	1726.75	464.429	1500.12	1544.26	70.0381	70.8274	82.4789	115.986	1485.08
464.04	1827.08	1859.34	24.9228	24.9228	24.9228	169.643	1714.62	464.193	2057.39	2177.14	-7.74577	-7.74577	-7.74577	136.013	2033.38	463.939	2074.38	2045.42	18.5781	19.8709	35.0429	348.705	1697.54	464.379	1515.74	1624.43	69.9315	70.7328	82.5759	123.463	1557.45
463.99	1769.16	1873.53	24.7959	24.7959	24.7959	193.504	1704.82	464.143	2057.66	2189.62	-7.95281	-7.95281	-7.95281	160.887	2020.78	463.889	1940.21	2039.71	18.6011	19.9146	35.3582	384.644	1655.6	464.329	1539.92	1698.36	69.8238	70.6372	82.6767	132.2	1622.32
463.94	1708.3	1876.73	24.6731	24.6731	24.6731	219.903	1681.5	464.093	2147.65	2187.78	-8.15984	-8.15984	-8.15984	188.666	1990.96	463.839	2009.59	2023.63	18.6241	19.9588	35.6812	421.591	1602.27	464.279	1657.34	1764.22	69.7141	70.5401	82.781	142.328	1677.71
463.89	1839.95	1869.57	24.5546	24.5546	24.5546	248.755	1645.36	464.043	2205.92	2172.73	-8.37614	-8.37614	-8.37614	219.392	1944.96	463.789	1992.91	1998.15	18.6471	20.0036	36.0123	459.03	1539.05	464.229	1722.21	1820.11	69.5958	70.4346	82.8819	153.946	1721.63
463.84	1751.78	1852.93	24.4268	24.4268	24.4268	279.953	1597.41	463.993	2174.06	2146.05	-8.59831	-8.59831	-8.59831	252.969	1884.49	463.739	1936.66	1964.3	18.6701	20.0488	36.352	496.36	1467.55	464.179	1842.05	1864.53	69.4727	70.3246	82.9835	167.17	1752.47
463.79	1844.39	1827.99	24.3052	24.3052	24.3052	313.254	1539.04	463.943	2099.81	2109.65	-8.81706	-8.81706	-8.81706	289.274	1811.56	463.689	1945.6	1923.13	18.6932	20.0947	36.7002	532.835	1389.58	464.129	1801.88	1896.24	69.3406	70.2059	83.0819	182.059	1768.92
463.74	1841.22	1795.97	24.1771	24.1771	24.1771	348.352	1471.8	463.893	2159.68	2065.51	-9.02849	-9.02849	-9.02849	328.079	1728.4	463.639	1864.18	1875.52	18.7162	20.1411	37.0576	567.728	1306.74	464.079	1778.09	1914.63	69.2114	70.0904	83.1891	198.675	1770.31
463.69	1722.95	1758.13	24.0492	24.0492	24.0492	384.865	1397.31	463.843	2170.67	2015.72	-9.24602	-9.24602	-9.24602	368.958	1637.52	463.589	1875	1822.35	18.7392	20.188	37.4241	600.177	1220.78	464.029	1821.23	1919.64	69.0841	69.9771	83.3044	217.039	1756.57
463.64	1780.8	1715.76	23.9296	23.9296	23.9296	422.248	1317.44	463.793	2073.02	1962.1	-9.46477	-9.46477	-9.46477	411.487	1541.15	463.539	1751.29	1764.27	18.7622	20.2356	37.8003	629.355	1133.17	463.979	1705.02	1911.79	68.9535	69.8609	83.4226	237.085	1728.28
463.59	1767.79	1669.92	23.8059	23.8059	23.8059	459.932	1233.79	463.743	2212.76	1906.34	-9.67351	-9.67351	-9.67351	455.031	1441.63	463.489	1850.91	1701.8	18.7852	20.2839	38.1868	654.429	1045.25	463.929	1666.52	1892.16	68.8317	69.7538	83.5563	258.76	1686.59
463.54	1615.1	1621.64	23.6831	23.6831	23.6831	497.197	1148.12	463.693	2014.95	1849.68	-9.89641	-9.89641	-9.89641	498.891	1340.89	463.439	1777.51	1635.47	18.8083	20.3327	38.5836	674.571	958.408	463.879	1830.71	1862.24	68.7125	69.6497	83.6994	281.888	1633.14
463.49	1823.01	1571.66	23.5712	23.5712	23.5712	533.333	1061.89	463.643	1923.46	1793.06	-10.0994	-10.0994	-10.0994	542.334	1240.62	463.389	1660.11	1565.61	18.8313	20.3823	38.9914	689.109	873.621	463.829	1723.37	1823.66	68.5812	69.5338	83.8372	306.26	1569.77
463.44	1542.77	1520.47	23.4445	23.4445	23.4445	567.549	976.369	463.593	1835.49	1737.08	-10.2934	-10.2934	-10.2934	584.428	1142.36	463.339	1705.3	1492.7	18.8543	20.4325	39.4103	697.49	791.935	463.779	1735.26	1778.16	68.4579	69.4264	83.9906	331.648	1498.47
463.39	1746.86	1468.54	23.3375	23.3375	23.3375	599.043	892.831	463.543	1866.16	1681.92	-10.4784	-10.4784	-10.4784	624.31	1047.13	463.289	1560.51	1417.16	18.8773	20.4835	39.8409	699.402	714.066	463.729	1818.77	1727.45	68.3338	69.3185	84.1505	357.679	1421.3
463.34	1453.05	1415.92	23.2162	23.2162	23.2162	627.04	812.096	463.493	1791.26	1627.58	-10.6667	-10.6667	-10.6667	660.99	955.922	463.239	1428.9	1339.46	18.9003	20.5352	40.2839	694.766	640.576	463.679	1764.47	1672.95	68.2033	69.2046	84.3121	383.989	1340.05
463.29	1534.68	1362.75	23.1155	23.1155	23.1155	650.814	735.048	463.443	1763.61	1573.75	-10.8473	-10.8473	-10.8473	693.596	869.305	463.189	1446.27	1260.33	18.9233	20.5877	40.7393	683.771	571.999	463.629	1656.33	1615.99	68.0768	69.0952	84.4856	410.105	1256.53
463.24	1522.63	1308.89	23.0092	23.0092	23.0092	669.716	662.179	463.393	1682.32	1519.96	-11.0253	-11.0253	-11.0253	721.29	787.648	463.139	1293.91	1180.38	18.9464	20.6409	41.2082	666.82	508.548	463.579	1627.18	1557.56	67.9585	68.9945	84.6758	435.542	1172.22
463.19	1490.14	1254.17	22.9036	22.9036	22.9036	683.229	593.849	463.343	1683.67	1465.79	-11.1951	-11.1951	-11.1951	743.296	711.295	463.089	1261.27	1100.48	18.9694	20.695	41.6905	644.547	450.452	463.529	1545.18	1498.38	67.8423	68.8962	84.8769	459.759	1088.38
463.14	1377.29	1198.54	22.8003	22.8003	22.8003	690.954	530.385	463.293	1495.14	1410.62	-11.3652	-11.3652	-11.3652	759.015	640.24	463.039	1230.31	1021.35	18.9924	20.75	42.1871	617.687	397.7	463.479	1488.36	1439.06	67.7322	68.8045	85.093	482.146	1006.21
463.09	1216.15	1141.8	22.705	22.705	22.705	692.681	471.827	463.243	1514.48	1354.08	-11.5162	-11.5162	-11.5162	767.997	574.567	462.989	1119.43	943.69	19.0154	20.8059	42.6989	587.045	350.187	463.429	1535.65	1379.84	67.6264	68.7176	85.323	502.126	926.548
463.04	1212.08	1083.98	22.621	22.621	22.621	688.356	418.249	463.193	1422.99	1295.74	-11.6692	-11.6692	-11.6692	769.97	514.102	462.939	932.903	868.281	19.0385	20.8626	43.2259	553.511	307.797	463.379	1348.19	1320.93	67.5169	68.6276	85.559	519.073	850.217
462.99	1070.55	1025.07	22.5373	22.5373	22.5373	678.096	369.514	463.143	1316.66	1235.34	-11.8132	-11.8132	-11.8132	764.878	458.646	462.889	976.13	795.625	19.0615	20.9204	43.7693	517.886	270.233	463.329	1397.98	1262.34	67.4214	68.552	85.8191	532.467	777.77
462.94	1154.22	965.171	22.4635	22.4635	22.4635	662.19	325.445	463.093	1253.73	1172.87	-11.9463	-11.9463	-11.9463	752.873	408.046	462.839	880.973	726.309	19.0845	20.9791	44.3293	481.014	237.24	463.279	1302.89	1203.99	67.3223	68.4734	86.0864	541.82	709.58
462.89	926.014	904.566	22.3838	22.3838	22.3838	641.086	285.863	463.043	1168.72	1108.33	-12.0733	-12.0733	-12.0733	734.274	361.98	462.789	706.137	660.692	19.1075	21.0389	44.9069	443.616	208.453	463.229	1276.43	1145.9	67.2302	68.4024	86.3715	546.781	646.037
462.84	910.23	843.528	22.3202	22.3202	22.3202	615.359	250.489	462.993	1092.22	1042.05	-12.1917	-12.1917	-12.1917	709.628	320.231	462.739	723.324	599.042	19.1305	21.0998	45.5032	406.337	183.493	463.179	1320.95	1087.97	67.1402	68.334	86.6702	547.153	587.23
462.79	782.264	782.518	22.2577	22.2577	22.2577	585.704	219.071	462.943	1000.45	974.383	-12.3025	-12.3025	-12.3025	679.596	282.485	462.689	704.163	541.648	19.1535	21.1617	46.1183	369.812	162.016	463.129	1130.66	1030.3	67.0466	68.2627	86.9771	542.913	533.288
462.74	739.425	721.962	22.2042	22.2042	22.2042	552.866	191.299	462.893	934	905.79	-12.404	-12.404	-12.404	644.95	248.436	462.639	515.393	488.57	19.1766	21.2249	46.7538	334.498	143.623	463.079	1115.62	973.014	66.9674	68.2063	87.3107	534.242	484.158
462.69	692.631	662.307	22.1537	22.1537	22.1537	517.607	166.854	462.843	821.548	836.947	-12.499	-12.499	-12.499	606.607	217.841	462.589	528.378	439.924	19.1996	21.2892	47.4099	300.853	127.971	463.029	1008.03	916.269	66.8892	68.1516	87.6585	521.44	439.686
462.64	698.435	604.123	22.1065	22.1065	22.1065	480.764	145.465	462.793	848.616	768.419	-12.5826	-12.5826	-12.5826	565.446	190.39	462.539	412.404	395.656	19.2226	21.3548	48.0879	269.176	114.705	462.979	881.838	860.411	66.8191	68.1056	88.0276	504.983	399.752
462.59	621.986	547.813	22.0589	22.0589	22.0589	443.061	126.811	462.743	772.644	700.94	-12.6689	-12.6689	-12.6689	522.432	165.839	462.489	356.713	355.661	19.2456	21.4217	48.7892	239.691	103.497	462.929	755.616	805.681	66.7584	68.0698	88.4202	485.392	364.074
462.54	569.863	493.894	22.0167	22.0167	22.0167	405.269	110.642	462.693	676.832	635.123	-12.7477	-12.7477	-12.7477	478.448	143.927	462.439	310.728	319.851	19.2686	21.4899	49.5141	212.587	94.0663	462.879	782.162	752.459	66.707	68.044	88.8366	463.28	332.42
462.49	461.595	442.714	21.9781	21.9781	21.9781	368.014	96.6773	462.643	590.82	571.536	-12.8169	-12.8169	-12.8169	434.311	124.408	462.389	269.567	287.997	19.2917	21.5596	50.2645	187.912	86.1361	462.829	716.277	701.003	66.6537	68.017	89.2662	439.224	304.457
462.44	397.185	394.564	21.9472	21.9472	21.9472	331.844	84.6669	462.593	576.968	510.79	-12.8774	-12.8774	-12.8773	390.832	107.081	462.339	226.212	259.917	19.3147	21.6308	51.0408	165.709	79.4801	462.779	657.637	651.564	66.6053	67.9957	89.717	413.807	279.86
462.39	373.79	349.74	21.9208	21.9208	21.9208	297.269	74.3922	462.543	509.144	453.255	-12.9366	-12.9366	-12.9366	348.61	91.7086	462.289	205.138	235.339	19.3377	21.7035	51.8447	145.918	73.8864	462.729	597.504	604.439	66.5612	67.9796	90.1883	387.616	258.339
462.34	356.67	308.346	21.896	21.896	21.896	264.616	65.6263	462.493	452.014	399.361	-12.9889	-12.9889	-12.9889	308.25	78.1221	462.239	176.235	213.982	19.3607	21.7778	52.678	128.435	69.1735	462.679	541.594	559.77	66.5217	67.9688	90.6818	361.135	239.55
462.29	245.019	270.514	21.8724	21.8724	21.8724	234.199	58.1874	462.443	398.352	349.328	-13.0355	-13.0355	-13.0355	270.16	66.1321	462.189	144.172	195.59	19.3837	21.8538	53.5413	113.152	65.194	462.629	491.337	517.766	66.4863	67.9631	91.1972	334.857	223.208
462.24	230.735	236.233	21.8567	21.8567	21.8567	206.187	51.9028	462.393	346.434	303.282	-13.0768	-13.0768	-13.0767	234.637	55.5681	462.139	121.291	179.855	19.4067	21.9315	54.437	99.8938	61.8132	462.579	442.035	478.513	66.4546	67.962	91.7353	309.17	209.01
462.19	216.716	205.42	21.842	21.842	21.842	180.655	46.607	462.343	301.313	261.344	-13.1128	-13.1128	-13.1127	201.939	46.2923	462.089	107.204	166.515	19.4298	22.0111	55.3656	88.5004	58.9269	462.529	400.628	442.062	66.4266	67.9656	92.2972	284.401	196.679
462.14	182.457	177.999	21.8283	21.8283	21.8283	157.659	42.1679	462.293	249.727	223.437	-13.1444	-13.1444	-13.1442	172.137	38.1552	462.039	88.9019	155.286	19.4528	22.0925	56.3296	78.7793	56.4427	462.479	353.315	408.49	66.4017	67.9732	92.8826	260.86	185.979
462.09	151.523	153.776	21.817	21.817	21.817	137.134	38.4587	462.243	209.681	189.512	-13.1707	-13.1707	-13.1705	145.299	31.0423	461.989	72.0977	145.905	19.4758	22.176	57.3312	70.5396	54.2856	462.429	309.804	377.748	66.3803	67.9854	93.4935	238.736	176.675
462.04	128.372	132.582	21.8079	21.8079	21.8079	119.015	35.3756	462.193	179.882	159.384	-13.1931	-13.1931	-13.1927	121.357	24.8337	461.939	57.3964	138.143	19.4988	22.2615	58.3713	63.6088	52.3978	462.379	267.142	349.833	66.3622	68.0019	94.13	218.212	168.576
461.99	108.092	114.18	21.8004	21.8004	21.8004	103.159	32.8213	462.143	154.515	132.831	-13.2125	-13.2125	-13.2119	100.195	19.4227	461.889	44.5121	131.77	19.5218	22.3493	59.4531	57.8048	50.7282	462.329	229.627	324.648	66.3472	68.0227	94.7936	199.373	161.5
461.94	92.0069	98.3202	21.7943	21.7943	21.7943	89.402	30.7125	462.093	131.386	109.642	-13.2293	-13.2293	-13.2285	81.689	14.7227	461.839	29.9444	126.594	19.5449	22.4393	60.5776	52.9728	49.2395	462.279	192.322	302.074	66.3351	68.0475	95.4852	182.257	155.289
461.89	75.4394	84.7769	21.7893	21.7893	21.7893	77.5859	28.9804	462.043	109.927	89.5213	-13.2438	-13.2438	-13.2426	65.6319	10.6445	461.789	21.7394	122.437	19.5679	22.5316	61.7479	48.9616	47.8993	462.229	162.936	282.008	66.3257	68.0763	96.2055	166.886	149.818
461.84	59.8682	73.2879	21.7856	21.7856	21.7856	67.5117	27.5618	461.993	69.1226	72.2155	-13.2561	-13.2561	-13.2545	51.8399	7.11789	461.739	14.5304	119.14	19.5909	22.6266	62.9672	45.6374	46.6818	462.179	133.601	264.275	66.3185	68.1085	96.9559	153.2	144.966
461.79	49.338	63.628	21.7829	21.7829	21.7829	59.0048	26.4061	461.943	65.4224	57.4314	-13.2644	-13.2644	-13.262	40.0893	4.07535	461.689	5.915	116.576	19.6139	22.7241	64.2367	42.8883	45.5687	462.129	107.422	248.731	66.3135	68.1443	97.7369	141.147	140.643
461.74	36.7025	55.562	21.7809	21.7809	21.781	51.8751	25.4677	461.893	61.5215	44.8809	-13.2723	-13.2723	-13.2688	30.1532	1.45194	461.639	1.6685	114.627	19.6369	22.8244	65.5609	40.6101	44.5429	462.079	89.1137	235.188	66.3104	68.1834	98.5503	130.62	136.765
461.69	25.0744	48.8734	21.7799	21.7799	21.78	45.9446	24.7086	461.843	57.4577	34.3126	-13.2798	-13.2798	-13.2748	21.8301	-0.80232	461.589	0.75783	113.202	19.6599	22.9276	66.9413	38.7199	43.593	462.029	70.1682	223.459	66.3087	68.2254	99.3974	121.501	133.261
461.64	15.6045	43.3746	21.7797	21.7797	21.7798	41.0563	24.0979	461.793	53.2744	25.4619	-13.2869	-13.2869	-13.2797	14.9053	-2.7374	461.539	-3.16121	112.219	19.683	23.0338	68.3821	37.1436	42.7084	461.979	55.9024	213.381	66.3084	68.2703	100.279	113.676	130.081
461.59	7.99925	38.8813	21.7801	21.7801	21.7803	37.0533	23.608	461.743	49.0192	18.1069	-13.2935	-13.2935	-13.2833	9.19583	-4.39274	461.489	-3.50821	111.614	19.706	23.1432	69.8876	35.8205	41.8806	461.929	42.3815	204.763	66.3092	68.3179	101.198	107.003	127.172
461.54	4.05649	35.2406	21.7811	21.7811	21.7814	33.8042	23.2172	461.693	44.742	12.0294	-13.2998	-13.2998	-13.2852	4.52146	-5.80651	461.439	-5.35393	111.336	19.729	23.256	71.4601	34.7027	41.1041	461.879	28.6275	197.45	66.311	68.3682	102.154	101.36	124.501
461.49	1.10148	32.3095	21.7823	21.7823	21.7828	31.1849	22.9064	461.643	40.4942	7.03572	-13.3056	-13.3056	-13.2849	0.72133	-7.01192	461.389	0.60818	111.343	19.752	23.3723	73.1054	33.7486	40.3728	461.829	15.2181	191.279	66.3138	68.4213	103.151	96.6143	122.034
461.44	-0.26148	29.9651	21.7838	21.7838	21.7846	29.0878	22.6602	461.593	36.3261	2.96278	-13.311	-13.311	-13.2819	-2.34134	-8.03606	461.339	-1.37059	111.603	19.7751	23.4923	74.8262	32.9269	39.6832	461.779	-0.50623	186.101	66.3176	68.4772	104.191	92.6426	119.744
461.39	0.63112	28.1055	21.7853	21.7853	21.7866	27.4232	22.4662	461.543	32.2859	-0.34289	-13.316	-13.316	-13.2751	-4.79456	-8.90527	461.289	-1.74793	112.093	19.7981	23.6162	76.6283	32.2112	39.0311	461.729	-14.7055	181.793	66.3226	68.5362	105.275	89.3377	117.612
461.34	-0.36962	26.6387	21.7868	21.7868	21.7888	26.1097	22.3137	461.493	28.4177	-3.0056	-13.3206	-13.3206	-13.2634	-6.74299	-9.64037	461.239	-4.38399	112.793	19.8211	23.7443	78.5179	31.5808	38.4132	461.679	48.2226	178.231	66.3286	68.5983	106.407	86.5932	115.618
461.29	-7.56428	25.4916	21.7884	21.7884	21.7915	25.0822	22.1947	461.443	24.7605	-5.13723	-13.3247	-13.3247	-13.2452	-8.28049	-10.261	461.189	-5.42434	113.691	19.8441	23.8767	80.4987	31.0203	37.8274	461.629	-2.60692	175.31	66.33	68.6579	107.583	84.3159	113.744
461.24	-8.97641	24.6009	21.7904	21.7904	21.7953	24.2839	22.1026	461.393	21.3468	-6.83123	-13.3286	-13.3286	-13.2184	-9.4858	-10.7842	461.139	-6.21502	114.779	19.8671	24.0137	82.5791	30.5164	37.2709	461.579	0.3705	172.949	66.3351	68.7235	108.814	82.4323	111.985
461.19	-7.10953	23.9141	21.7926	21.7926	21.8	23.6678	22.0314	461.343	18.202	-8.16256	-13.3321	-13.3321	-13.1802	-10.423	-11.2235	461.089	-7.04887	116.051	19.8901	24.1556	84.7636	30.06	36.7422	461.529	26.5038	171.066	66.34	68.7913	110.1	80.8688	110.325
461.14	-5.26627	23.3895	21.7946	21.7946	21.806	23.1961	21.9767	461.293	15.3438	-9.19591	-13.3352	-13.3352	-13.1268	-11.1475	-11.5921	461.039	-6.85341	117.506	19.9132	24.3025	87.0609	29.643	36.2392	461.479	-14.8519	169.596	66.343	68.8596	111.442	79.5668	108.756
461.09	-3.74179	22.9925	21.7965	21.7965	21.8138	22.837	21.9348	461.243	12.7822	-9.98045	-13.3381	-13.3381	-13.0533	-11.7031	-11.9002	460.989	-5.72457	119.147	19.9362	24.455	89.4808	29.2593	35.76	461.429	-25.8298	168.491	66.349	68.9336	112.85	78.4802	107.274
461.04	-2.82881	22.6966	21.7983	21.7983	21.8243	22.566	21.9029	461.193	10.5195	-10.556	-13.3407	-13.3407	-12.9534	-12.1266	-12.1574	460.939	-5.083	120.974	19.9592	24.6131	92.03	28.9047	35.3037	461.379	-5.74083	167.704	66.3559	69.0112	114.323	77.5673	105.871
460.99	-2.10879	22.4806	21.8001	21.8001	21.8389	22.3629	21.8789	461.143	8.5512	-10.9515	-13.3431	-13.3431	-12.8186	-12.4474	-12.3717	460.889	-9.01048	122.996	19.9822	24.7773	94.7224	28.575	34.8683	461.329	19.4149	167.199	66.3613	69.0902	115.864	76.7913	104.538
460.94	-1.39697	22.3287	21.8017	21.8018	21.8595	22.2117	21.8609	461.093	6.86644	-11.1858	-13.3453	-13.3453	-12.6382	-12.6887	-12.5495	460.839	-6.38141	125.22	20.0052	24.948	97.567	28.2677	34.4531	461.279	60.3699	166.947	66.3648	69.1705	117.478	76.1242	103.269
460.89	-0.5066	22.2298	21.8034	21.8034	21.8888	22.1001	21.8477	461.043	5.44913	-11.2697	-13.3473	-13.3473	-12.3982	-12.8691	-12.6971	460.789	-2.98241	127.658	20.0283	25.1254	100.58	27.9802	34.0568	461.229	6.16297	166.926	66.3652	69.2508	119.166	75.5439	102.06
460.84	0.59546	22.1768	21.805	21.805	21.9305	22.0183	21.8379	460.993	22.1682	-11.2047	-13.3492	-13.3492	-12.081	-13.003	-12.8191	460.739	1.09796	130.326	20.0513	25.3103	103.781	27.7105	33.678	461.179	-43.3884	167.125	66.3697	69.3388	120.944	75.0391	100.913
460.79	1.6118	22.1666	21.8065	21.8065	21.9896	21.9589	21.8309	460.943	1.59517	-10.9855	-13.3528	-13.3528	-11.6657	-13.1038	-12.9216	460.689	6.09492	133.241	20.0743	25.5027	107.187	27.4571	33.3163	461.129	-3.58341	167.534	66.3779	69.4339	122.814	74.5964	99.8238
460.74	2.49972	22.1999	21.8079	21.8079	22.0735	21.9161	21.826	460.893	-1.56004	-10.5917	-13.3543	-13.3543	-11.1194	-13.1764	-13.0045	460.639	12.1496	136.429	20.0973	25.7035	110.829	27.2185	32.9702	461.079	24.9941	168.138	66.3831	69.53	124.777	74.198	98.7827
460.69	3.29097	22.2818	21.8092	21.8093	22.192	21.8856	21.8226	460.843	-0.03508	-9.99897	-13.3554	-13.3554	-10.4085	-13.2291	-13.0723	460.589	19.1519	139.918	20.1203	25.913	114.733	26.9938	32.6394	461.029	7.70557	168.934	66.3862	69.628	126.842	73.8359	97.7866
460.64	4.42854	22.4221	21.8105	21.8107	22.3586	21.8641	21.8203	460.793	13.157	-9.16934	-13.3568	-13.3567	-9.48714	-13.2677	-13.1281	460.539	27.1556	143.749	20.1434	26.1317	118.942	26.7817	32.3227	460.979	-7.53326	169.923	66.3906	69.7316	129.018	73.5075	96.8372
460.59	4.43544	22.6364	21.8117	21.8121	22.5916	21.849	21.8189	460.743	19.114	-8.0545	-13.3595	-13.3594	-8.30127	-13.297	-13.1753	460.489	36.2294	147.975	20.1664	26.3606	123.512	26.5814	32.0194	460.929	-12.1944	171.107	66.3961	69.841	131.317	73.2071	95.9307
460.54	6.37464	22.9469	21.813	21.8135	22.9154	21.8388	21.8182	460.693	25.1995	-6.58801	-13.3627	-13.3626	-6.77972	-13.3192	-13.2147	460.439	48.6402	152.656	20.1894	26.6001	128.503	26.3921	31.7291	460.879	-1.12313	172.488	66.4019	69.9555	133.744	72.9301	95.0649
460.49	12.3302	23.3849	21.8141	21.8149	23.3625	21.8318	21.8178	460.643	28.0331	-4.68596	-13.3666	-13.3663	-4.83501	-13.3364	-13.2479	460.389	59.2181	157.883	20.2124	26.8512	134.006	26.213	31.4507	460.829	-2.57241	174.073	66.4069	70.0743	136.311	72.6722	94.2358
460.44	17.6349	23.9925	21.8147	21.816	23.9764	21.8269	21.8175	460.593	31.6189	-2.24742	-13.3707	-13.3703	-2.36348	-13.35	-13.2758	460.339	78.259	163.758	20.2354	27.1145	140.122	26.0436	31.184	460.779	-3.0077	175.872	66.4121	70.1988	139.036	72.4315	93.4417
460.39	22.8219	24.8251	21.815	21.817	24.8129	21.8233	21.817	460.543	61.5229	0.85738	-13.3752	-13.3745	0.7668	-13.3611	-13.2995	460.289	92.5665	170.422	20.2584	27.3912	146.994	25.8832	30.9282	460.729	-1.31075	177.897	66.4173	70.329	141.931	72.2063	92.6817
460.34	25.1871	25.957	21.8149	21.818	25.947	21.8205	21.8164	460.493	75.3965	4.77666	-13.3827	-13.3816	4.70561	-13.3731	-13.3225	460.239	109.462	178.058	20.2815	27.6827	154.805	25.7312	30.6827	460.679	4.56506	180.166	66.4223	70.4655	145.021	71.9946	91.9527
460.29	27.3185	27.4819	21.8147	21.8194	27.4725	21.8184	21.8157	460.443	90.1376	9.7008	-13.3917	-13.3897	9.64456	-13.3852	-13.3438	460.189	131.165	186.882	20.3045	27.9899	163.771	25.5872	30.4473	460.629	8.26769	182.701	66.4269	70.6081	148.325	71.7949	91.2536
460.24	32.558	29.5223	21.8143	21.8215	29.512	21.8168	21.815	460.393	106.379	15.8588	-13.402	-13.3989	15.8134	-13.3977	-13.3642	460.139	156.771	197.189	20.3275	28.315	174.185	25.4505	30.2211	460.579	8.785	185.529	66.4313	70.7576	151.877	71.6062	90.5827
460.19	38.553	32.2346	21.8136	21.8244	32.2216	21.8152	21.8141	460.343	122.444	23.5115	-13.414	-13.4091	23.4737	-13.4111	-13.3841	460.089	186.303	209.323	20.3505	28.6596	186.39	25.321	30.0041	460.529	11.7813	188.693	66.4356	70.9147	155.719	71.4278	89.9381
460.14	45.8353	35.8105	21.8124	21.8287	35.7927	21.8135	21.8128	460.293	140.626	32.9872	-13.4277	-13.4198	32.9539	-13.4258	-13.4041	460.039	226.572	223.73	20.3735	29.0265	200.83	25.1982	29.7956	460.479	17.3926	192.237	66.4396	71.0798	159.898	71.2587	89.3193
460.09	56.5943	40.4978	21.8107	21.8351	40.4725	21.8114	21.811	460.243	157.686	44.6497	-13.4431	-13.4308	44.6176	-13.4419	-13.4246	459.989	279.892	240.958	20.3966	29.4193	218.052	25.0815	29.5951	460.429	22.4268	196.227	66.4433	71.2534	164.482	71.098	88.7238
460.04	66.9252	46.5918	21.8083	21.8444	46.555	21.8087	21.8084	460.193	183.266	58.944	-13.4603	-13.441	58.9093	-13.4595	-13.4457	459.939	327.462	261.641	20.4196	29.842	238.684	24.9708	29.4026	460.379	27.7257	200.742	66.4466	71.4361	169.549	70.9452	88.1513
459.99	81.428	54.4637	21.8051	21.8583	54.4101	21.8054	21.8052	460.143	204.994	76.3923	-13.48	-13.4502	76.3506	-13.4795	-13.4686	459.889	369.622	286.587	20.4426	30.301	263.531	24.8656	29.2173	460.329	33.9783	205.889	66.4494	71.629	175.208	70.7997	87.6001
459.94	96.968	64.5678	21.8009	21.8788	64.4896	21.8011	21.801	460.093	231.538	97.5656	-13.5019	-13.4562	97.5107	-13.5016	-13.4931	459.839	421.425	316.688	20.4656	30.8033	293.477	24.7658	29.0393	460.279	43.9565	211.807	66.4519	71.8331	181.6	70.6607	87.069
459.89	116.163	77.4297	21.7956	21.9088	77.3163	21.7957	21.7956	460.043	271.33	123.169	-13.5265	-13.4569	123.093	-13.5263	-13.5196	459.789	474.838	353.037	20.4886	31.3598	329.604	24.6709	28.8681	460.229	59.7294	218.661	66.4535	72.0493	188.887	70.5279	86.5571
459.84	143.457	93.7051	21.7889	21.9524	93.5415	21.789	21.789	459.993	316.581	153.945	-13.5551	-13.45	153.835	-13.5549	-13.5497	459.739	533.203	396.899	20.5116	31.9845	373.165	24.5808	28.7032	460.179	71.961	226.679	66.454	72.2789	197.3	70.4	86.0625
459.79	174.703	114.126	21.7804	22.0146	113.892	21.7804	21.7804	459.943	367.088	190.783	-13.5882	-13.4308	190.622	-13.5881	-13.584	459.689	598.266	449.62	20.5347	32.6955	425.488	24.4951	28.5446	460.129	87.3885	236.127	66.4536	72.524	207.102	70.2772	85.5852
459.74	212.417	139.578	21.7696	22.1029	139.244	21.7697	21.7696	459.893	418.344	234.696	-13.6264	-13.3926	234.459	-13.6263	-13.6232	459.639	670.081	512.822	20.5577	33.5181	488.171	24.4137	28.3918	460.079	106.879	247.353	66.4521	72.7873	218.64	70.1588	85.1238
459.69	262.586	171.085	21.7562	22.2274	170.614	21.7562	21.7562	459.843	486.45	286.726	-13.6697	-13.3255	286.379	-13.6696	-13.6672	459.589	747.375	588.126	20.5807	34.4841	562.803	24.3364	28.2448	460.029	129.166	260.789	66.4491	73.0722	232.344	70.044	84.6769
459.64	314.723	209.753	21.7392	22.4007	209.091	21.7393	21.7393	459.793	556.719	348.146	-13.7198	-13.217	347.641	-13.7198	-13.7179	459.539	835.881	677.383	20.6037	35.6365	651.192	24.2629	28.1033	459.979	158.028	276.937	66.4444	73.3828	248.71	69.9326	84.244
459.59	374.602	256.906	21.7186	22.6409	255.983	21.7186	21.7186	459.743	653.569	420.201	-13.777	-13.0486	419.472	-13.777	-13.7756	459.489	938.996	782.557	20.6268	37.0317	755.246	24.193	27.9669	459.929	196.817	296.44	66.4376	73.7254	268.38	69.8236	83.8236
459.54	444.587	313.896	21.6938	22.9706	312.619	21.6938	21.6938	459.693	689.959	504.354	-13.844	-12.7976	503.306	-13.844	-13.8429	459.439	1058.59	905.448	20.6498	38.7393	876.696	24.1266	27.8356	459.879	254.514	320.018	66.4278	74.1074	292.064	69.7162	83.4146
459.49	527.007	382.276	21.664	23.4195	380.52	21.664	21.664	459.643	802.666	602.197	-13.9145	-12.4236	600.705	-13.9145	-13.9137	459.389	1119.51	1048.1	20.6728	40.8519	1017.5	24.0634	27.7089	459.829	309.625	348.558	66.4138	74.5387	320.637	69.6086	83.0149
459.44	620.012	463.722	21.6284	24.0257	461.325	21.6284	21.6284	459.593	1043.3	715.21	-13.9964	-11.89	713.103	-13.9964	-13.9957	459.339	1352.91	1212.15	20.6958	43.4805	1179.16	24.0035	27.5869	459.779	374.629	383.096	66.3957	75.035	355.124	69.5007	82.6237
459.39	718.833	559.827	21.5863	24.8366	556.577	21.5863	21.5863	459.543	1204.3	845.18	-14.1025	-11.1507	842.228	-14.1025	-14.102	459.289	1449.46	1399.26	20.7188	46.7671	1363.23	23.9465	27.4694	459.729	431.352	424.753	66.3727	75.6149	396.624	69.3917	82.2402
459.34	826.803	672.426	21.5373	25.9143	668.048	21.5373	21.5373	459.493	1233.98	993.642	-14.2247	-10.1238	989.541	-14.2247	-14.2243	459.239	1666.54	1610.9	20.7418	50.8862	1570.99	23.8923	27.356	459.679	502.81	474.885	66.3455	76.306	446.47	69.2819	81.864
459.29	950.109	803.065	21.4806	27.3329	797.213	21.4806	21.4806	459.443	1374.5	1162.35	-14.3498	-8.70002	1156.7	-14.3498	-14.3495	459.189	1874.64	1847.75	20.7649	56.0402	1802.92	23.8409	27.2467	459.629	592.697	534.875	66.313	77.1407	506.009	69.1701	81.494
459.24	1044.71	953.398	21.4152	29.1855	945.627	21.4152	21.4152	459.393	1574.63	1352.99	-14.4891	-6.76927	1345.28	-14.4891	-14.4888	459.139	2091.68	2110.57	20.7879	62.4814	2059.52	23.792	27.1413	459.579	682.658	606.31	66.2738	78.162	576.786	69.0548	81.1281
459.19	1230.52	1124.95	21.3432	31.5894	1114.7	21.3432	21.3432	459.343	1825.13	1566.8	-14.6485	-4.19095	1556.34	-14.6485	-14.6483	459.089	2338.66	2398.91	20.8109	70.489	2340.07	23.7457	27.0397	459.529	771.572	690.905	66.2279	79.4273	660.46	68.9357	80.7658
459.14	1295.08	1318.66	21.2581	34.672	1305.24	21.2581	21.2581	459.293	1941.99	1805.23	-14.8329	-0.78375	1791.18	-14.8329	-14.8328	459.039	2654.16	2712.15	20.8339	80.3953	2643.61	23.7017	26.9417	459.479	942.959	790.275	66.1753	81.0059	758.575	68.8128	80.4068
459.09	1539.85	1535.56	21.1684	38.6081	1518.12	21.1684	21.1684	459.243	2296.42	2068.92	-15.0292	3.68199	2050.21	-15.0292	-15.0291	458.989	2928.19	3048.98	20.8569	92.5789	2968.47	23.6599	26.8471	459.429	1069.85	906.264	66.1099	82.9827	872.887	68.6798	80.0445
459.04	1792.27	1775.69	21.0614	43.5711	1753.18	21.0614	21.0614	459.193	2486.09	2358.46	-15.2612	9.44751	2333.75	-15.2612	-15.2611	458.939	3193.65	3406.67	20.88	107.433	3311.5	23.6203	26.7559	459.379	1156	1040.41	66.0352	85.467	1004.83	68.54	79.682
458.99	2097.45	2038.94	20.9368	49.7834	2010.09	20.9368	20.9368	459.143	2740.98	2673.98	-15.5119	16.8438	2641.62	-15.5119	-15.5118	458.889	3449.58	3782.48	20.903	125.417	3669.52	23.5827	26.6679	459.329	1283.2	1194.35	65.9539	88.5949	1155.9	68.396	79.3218
458.94	2163.85	2324.58	20.7905	57.4988	2287.87	20.7905	20.7905	459.093	2981.03	3014.34	-15.7882	26.2115	2972.34	-15.7882	-15.7882	458.839	3817.94	4171.92	20.926	146.97	4037.6	23.5472	26.5831	459.279	1452.68	1369.54	65.8632	92.5235	1327.4	68.245	78.9604
458.89	2373.85	2630.62	20.6397	67.0089	2584.25	20.6397	20.6397	459.043	3271.41	3378.39	-16.0888	37.9696	3324.33	-16.0888	-16.0888	458.789	4212.93	4570.32	20.949	172.571	4410.58	23.5135	26.5012	459.229	1716.82	1566.85	65.7598	97.4296	1520.02	68.0834	78.5945
458.84	2692.51	2954.97	20.4741	78.6303	2896.82	20.4741	20.4741	458.993	3665	3763.18	-16.4186	52.5496	3694.22	-16.4186	-16.4186	458.739	4778.33	4972.16	20.972	202.701	4782.47	23.4816	26.4221	459.179	1985.98	1787.21	65.6367	103.526	1734.47	67.9043	78.2166
458.79	3006.98	3293.91	20.2861	92.6824	3221.52	20.2861	20.2861	458.943	4086.92	4165.4	-16.7878	70.4404	4078.17	-16.7878	-16.7877	458.689	5062.6	5370.39	20.995	237.751	5145.83	23.4515	26.3459	459.129	2131.9	2030.57	65.4938	111.048	1970.47	67.7072	77.8265
458.74	3250.71	3643.49	20.0757	109.535	3554.03	20.0757	20.0757	458.893	4375.73	4580.66	-17.1994	92.178	4471.28	-17.1994	-17.1994	458.639	5225.63	5758.21	21.0181	278.139	5493.43	23.423	26.2723	459.079	2203.55	2296.75	65.3397	120.276	2227.56	67.501	77.4324
458.69	3554.46	3998.99	19.8484	129.585	3889.25	19.8484	19.8484	458.843	4736.84	5002.7	-17.6398	118.293	4866.77	-17.6398	-17.6398	458.589	5662.72	6127.25	21.0411	324.104	5816.67	23.3961	26.2013	459.029	2582.98	2584.99	65.1803	131.518	2504.69	67.2912	77.0397
458.64	3901.91	4354.3	19.5996	153.183	4220.72	19.5996	19.5996	458.793	5042.79	5425.19	-18.1169	149.354	5257.71	-18.1169	-18.1169	458.539	5911.49	6469.46	21.0641	375.846	6107.3	23.3708	26.1328	458.979	2872.77	2893.26	64.9926	145.047	2799.51	67.0548	76.6254
458.59	4198.78	4703.62	19.3264	180.724	4542.23	19.3264	19.3264	458.743	5609.15	5839.81	-18.6242	185.854	5635.33	-18.6242	-18.6242	458.489	6243.54	6776.61	21.0871	433.439	6357.02	23.3469	26.0667	458.929	3024.02	3219.53	64.7833	161.206	3109.68	66.7985	76.1959
458.54	4488.17	5039.93	19.032	212.517	4846.44	19.032	19.032	458.693	5894.5	6238.27	-19.1886	228.259	5990.82	-19.1886	-19.1886	458.439	6532.86	7040.26	21.1101	496.678	6557.59	23.3244	26.0029	458.879	3388.21	3560.22	64.5629	180.307	3431.31	66.5327	75.7615
458.49	4731.66	5356.65	18.7175	248.87	5126.5	18.7175	18.7175	458.643	6339.41	6611.88	-19.7814	277.024	6315.08	-19.7814	-19.7814	458.389	6962.64	7253.45	21.1332	565.314	6702.29	23.3032	25.9413	458.829	3665.15	3911.53	64.3153	202.646	3760.28	66.2412	75.3059
458.44	4972.51	5647.28	18.386	290.03	5375.64	18.386	18.386	458.593	6624.73	6951.19	-20.4196	332.355	6598.42	-20.4196	-20.4196	458.339	6982.36	7410.05	21.1562	638.723	6785.62	23.2834	25.882	458.779	3952.09	4268.87	64.0468	228.518	4091.73	65.9301	74.835
458.39	5468.98	5905.14	18.0369	336.065	5587.11	18.0369	18.0369	458.543	7027.58	7248.08	-21.0856	394.469	6832.52	-21.0856	-21.0856	458.289	7559.67	7506.21	21.1792	716.184	6804.48	23.2649	25.8247	458.729	4405.83	4626.25	63.757	258.115	4419.45	65.5992	74.3483
458.34	5880.11	6124.81	17.6536	387.011	5755.45	17.6536	17.6536	458.493	7187.97	7494.55	-21.7926	463.225	7009.53	-21.7926	-21.7926	458.239	7588.38	7540.23	21.2022	796.756	6758.06	23.2475	25.7694	458.679	4654.02	4977.77	63.4337	291.616	4737.39	65.2362	73.8335
458.29	6023.31	6301.2	17.2405	442.654	5875.78	17.2405	17.2405	458.443	7661.8	7684.56	-22.5158	538.412	7123.63	-22.5158	-22.5158	458.189	7637.38	7512.66	21.2252	879.127	6648.26	23.2313	25.7161	458.629	5025.36	5316.1	63.0915	329.059	5038.15	64.8554	73.3048
458.24	6233.57	6430.72	16.8181	502.718	5944.82	16.8181	16.8181	458.393	7803.57	7813.66	-23.2863	619.535	7170.84	-23.2863	-23.2863	458.139	7581.17	7426.21	21.2482	961.977	6479.1	23.2161	25.6646	458.579	5297.06	5634	62.7218	370.413	5314.55	64.4485	72.7538
458.19	6288.28	6510.88	16.3802	566.715	5960.54	16.3802	16.3802	458.343	7684.9	7879.24	-24.0715	705.744	7149.43	-24.0715	-24.0715	458.089	7645.29	7285.48	21.2713	1043.61	6256.87	23.2021	25.6151	458.529	5559.2	5923.92	62.3317	415.543	5559.16	64.0222	72.1869
458.14	6557.05	6540.39	15.9387	633.852	5922.48	15.9387	15.9387	458.293	8020.66	7881.1	-24.8444	796.114	7060.14	-24.8444	-24.8444	458.039	7355.73	7096.12	21.2943	1122.31	5988.93	23.1891	25.5672	458.479	5804.4	6177.83	61.922	464.086	5764.33	63.5776	71.6052
458.09	6330.28	6519.44	15.4783	703.261	5831.66	15.4783	15.4783	458.243	7967.76	7820.93	-25.6511	889.161	6906.11	-25.6511	-25.6511	457.989	6990.84	6864.35	21.3173	1196.31	5683.3	23.1771	25.5211	458.429	5931.21	6388.8	61.4938	515.641	5923.52	63.1154	71.0092
458.04	6422	6449.54	15.034	773.755	5690.82	15.034	15.034	458.193	7987.5	7702.44	-26.4528	983.399	6692.59	-26.4528	-26.4528	457.939	6884.68	6597.05	21.3403	1263.6	5348.83	23.1661	25.4767	458.379	6107.62	6550.3	61.0563	569.539	6030.87	62.645	70.4084
457.99	6503.82	6333.28	14.5828	844.031	5503.84	14.5828	14.5828	458.143	7677.35	7530.7	-27.2565	1077.08	6426.36	-27.2565	-27.2565	457.889	6582.65	6300.44	21.3634	1322.41	4993.53	23.1559	25.4338	458.329	6370.29	6657.62	60.6056	625.037	6082.44	62.1624	69.7986
457.94	6356	6174.22	14.1262	912.664	5275.69	14.1262	14.1262	458.093	7530.64	7312.29	-28.0295	1168.16	6116.1	-28.0295	-28.0295	457.839	6420.09	5981.09	21.3864	1370.92	4625.79	23.1467	25.3925	458.279	6543.37	6707.84	60.1354	681.246	6076.17	61.6612	69.1731
457.89	6494.32	5977.02	13.6795	978.01	5012.69	13.6795	13.6795	458.043	7075.76	7053.93	-28.7873	1254.65	5770.49	-28.7873	-28.7873	457.789	6089.15	5644.7	21.4094	1407.63	4252.81	23.1383	25.3527	458.229	6647.86	6700.09	59.6525	737.056	6012.3	61.1482	68.5389
457.84	5993.29	5746.46	13.2234	1038.51	4721.18	13.2234	13.2234	457.993	6956.99	6763.24	-29.4997	1334.38	5399.36	-29.4997	-29.4997	457.739	5824	5296.47	21.4324	1431.31	3881.01	23.1308	25.3144	458.179	6590.81	6635.65	59.1613	791.38	5893.23	60.6278	67.9001
457.79	5735.65	5488.28	12.8025	1092.52	4408.57	12.8025	12.8025	457.943	6802.21	6447.18	-30.2004	1405.33	5011.65	-30.2004	-30.2004	457.689	5214.16	4941.88	21.4554	1441.11	3516.73	23.124	25.2775	458.129	6627.44	6517.8	58.6749	842.924	5723.52	60.1131	67.2699
457.74	5590.6	5207.86	12.3997	1138.56	4081.7	12.3997	12.3997	457.893	6355.43	6112.25	-30.8854	1465.61	4615.75	-30.8854	-30.8854	457.639	4733.65	4585.13	21.4784	1436.68	3164.53	23.118	25.2419	458.079	6472.33	6351.16	58.1852	890.429	5509.05	59.5958	66.6398
457.69	5037.54	4910.51	12.0071	1175.29	3747.22	12.0071	12.0071	457.843	6010.6	5765	-31.5261	1513.52	4219.95	-31.5261	-31.5261	457.589	4414.77	4230.96	21.5015	1418.2	2828.95	23.1128	25.2077	458.029	6253.41	6141.23	57.7072	932.648	5256.59	59.091	66.0247
457.64	4908.6	4601.88	11.6531	1201.59	3411.95	11.6531	11.6531	457.793	5508.39	5410.37	-32.132	1547.71	3830.52	-32.132	-32.132	457.539	3965.69	3883.03	21.5245	1386.31	2513	23.1083	25.1748	457.979	6006.08	5894.5	57.2452	968.298	4973.9	58.6031	65.4291
457.59	4446.32	4286.54	11.3084	1216.64	3081.21	11.3084	11.3084	457.743	5143.37	5053.42	-32.6877	1567.16	3453.57	-32.6877	-32.6877	457.489	3570.57	3544.58	21.5475	1342.09	2218.89	23.1045	25.1431	457.929	5846.67	5617.08	56.8019	996.304	4668.19	58.1345	64.8551
457.54	4162.06	3969.43	10.9964	1219.96	2760.46	10.9964	10.9964	457.693	4614.26	4697.82	-33.2067	1571.29	3093.32	-33.2067	-33.2067	457.439	3184.17	3219.04	21.5705	1287.02	1948.52	23.1014	25.1126	457.879	5574.59	5315.72	56.3707	1015.69	4347.16	57.6787	64.2965
457.49	3951.84	3654.38	10.7041	1211.44	2453.65	10.7041	10.7041	457.643	4333.93	4346.59	-33.673	1559.97	2752.94	-33.673	-33.673	457.389	2853	2908.48	21.5935	1222.72	1702.36	23.0989	25.0833	457.829	5251.31	4996.46	55.9591	1025.79	4017.54	57.2432	63.7605
457.44	3504.32	3344.78	10.4268	1191.32	2163.89	10.4268	10.4268	457.593	3793.83	4002.8	-34.1108	1533.51	2435.18	-34.1108	-34.1108	457.339	2501.44	2615.24	21.6166	1151.1	1480.84	23.097	25.0552	457.779	4924.82	4665.07	55.5724	1026.25	3685.46	56.8332	63.2522
457.39	3016.92	3044.05	10.1809	1160.25	1893.98	10.1809	10.1809	457.543	3377.31	3668.26	-34.4948	1492.66	2141.11	-34.4948	-34.4948	457.289	2170.45	2340.57	21.6396	1074.01	1283.36	23.0958	25.0282	457.729	4511.19	4327.58	55.2091	1017.02	3356.97	56.4473	62.7702
457.34	2785.71	2754.4	9.96926	1119.13	1645.24	9.96926	9.96926	457.493	2877.99	3345.19	-34.8368	1438.62	1871.73	-34.8368	-34.8368	457.239	1874.61	2085.26	21.6626	993.259	1108.89	23.0951	25.0023	457.679	4154.18	3988.81	54.8771	998.427	3036.6	56.0932	62.322
457.29	2476.09	2478.24	9.7737	1069.22	1418.8	9.7737	9.7737	457.443	2603.4	3034.91	-35.1291	1372.89	1626.89	-35.1291	-35.1291	457.189	1607.83	1850.11	21.6856	910.749	956.348	23.095	24.9774	457.629	3721.56	3653.95	54.5717	971.115	2728.89	55.7663	61.9033
457.24	2189.9	2217.03	9.60012	1011.91	1214.72	9.60012	9.60012	457.393	2272.65	2738.49	-35.3937	1297.16	1405.93	-35.3937	-35.3937	457.139	1378.91	1634.94	21.7086	828.036	823.984	23.0955	24.9535	457.579	3501.26	3327.05	54.2985	935.981	2436.98	55.4722	61.5193
457.19	1941.76	1971.84	9.4468	948.721	1032.56	9.4468	9.4468	457.343	1972.96	2457.36	-35.6251	1213.53	1208.2	-35.6251	-35.6251	457.089	1164.73	1439.75	21.7316	746.711	710.211	23.0965	24.9307	457.529	3052.15	3011.57	54.0416	894.074	2163.27	55.195	61.154
457.14	1554.45	1743.78	9.31069	881.338	871.75	9.31069	9.31069	457.293	1687.71	2192.05	-35.8265	1123.96	1032.26	-35.8265	-35.8265	457.039	969.299	1263.87	21.7547	668.017	613.107	23.098	24.9088	457.479	2704.69	2710.94	53.818	846.684	1909.94	54.9515	60.8245
457.09	1342.63	1533.05	9.20192	811.304	730.951	9.20192	9.20192	457.243	1509.41	1943.58	-35.9993	1030.66	876.916	-35.9993	-35.9993	456.989	802.417	1106.41	21.7777	592.984	530.769	23.1	24.8878	457.429	2533.24	2427.19	53.6205	795.028	1677.77	54.7347	60.5234
457.04	1189.1	1340.06	9.10805	740.234	608.938	9.10805	9.10805	457.193	1308.83	1712.26	-36.1543	935.604	740.498	-36.1543	-36.1543	456.939	654.62	966.598	21.8007	522.552	461.478	23.1026	24.8677	457.379	2124.8	2162.41	53.4357	740.445	1467.5	54.531	60.2373
456.99	956.512	1164.54	9.02504	669.497	504.064	9.02504	9.02504	457.143	1068.28	1498.28	-36.2892	840.642	621.344	-36.2892	-36.2892	456.889	526.783	843.159	21.8237	457.258	403.418	23.1055	24.8485	457.329	1881.21	1917.59	53.2814	684.174	1278.91	54.3584	59.9839
456.94	857.566	1006	8.95833	600.31	414.649	8.95833	8.95833	457.093	885.725	1302.01	-36.4	747.611	517.994	-36.4	-36.4	456.839	416.781	735.033	21.8467	397.586	355.048	23.109	24.8302	457.279	1630.68	1693.19	53.1452	627.341	1111.33	54.2042	59.7507
456.89	600.766	864.047	8.89858	533.807	339.139	8.89858	8.89858	457.043	738.692	1123.1	-36.4925	657.873	428.733	-36.4925	-36.4925	456.789	316.844	640.874	21.8698	343.699	314.859	23.1129	24.8128	457.229	1370.07	1489.59	53.0276	571.086	963.982	54.0692	59.5382
456.84	500.107	737.741	8.85695	470.774	275.824	8.85695	8.85695	456.993	603.856	961.469	-36.5702	572.755	352.144	-36.5702	-36.5702	456.739	246.453	559.347	21.8928	295.594	281.518	23.1172	24.7961	457.179	1205.67	1306.24	52.9295	516.281	835.447	53.954	59.3472
456.79	379.793	626.317	8.82235	411.922	223.217	8.82235	8.82235	456.943	485.887	816.508	-36.6345	493.146	286.728	-36.6345	-36.6345	456.689	186.591	489.265	21.9158	253.201	253.909	23.1219	24.7802	457.129	1012.76	1142.68	52.8436	463.784	724.409	53.8515	59.1705
456.74	321.842	528.684	8.79625	357.658	179.822	8.79625	8.79625	456.893	383.451	687.47	-36.6868	419.675	231.109	-36.6868	-36.6868	456.639	139.223	429.289	21.9388	216.219	230.995	23.127	24.7651	457.079	832.938	997.857	52.772	414.204	629.195	53.7637	59.0099
456.69	242.873	443.712	8.77422	308.205	144.281	8.77422	8.77422	456.843	299.145	573.687	-36.729	352.845	184.113	-36.729	-36.729	456.589	100.679	378.29	21.9618	184.346	211.946	23.1326	24.7508	457.029	672.325	870.529	52.7139	368.002	548.114	53.6897	58.8646
456.64	182.945	370.392	8.75774	263.721	115.429	8.75774	8.75774	456.793	228.962	474.066	-36.7627	292.753	144.55	-36.7627	-36.7627	456.539	69.8192	335.097	21.9849	157.148	196.028	23.1385	24.7372	456.979	539.475	759.546	52.6677	325.566	479.623	53.6281	58.7332
456.59	140.295	307.51	8.74547	224.101	92.1544	8.74547	8.74547	456.743	173.555	387.683	-36.7893	239.445	111.448	-36.7893	-36.7893	456.489	51.3716	298.639	22.0079	134.161	182.633	23.1447	24.7243	456.929	433.36	663.374	52.6314	287.035	422.043	53.5767	58.6133
456.54	99.1049	254.037	8.73621	189.233	73.5396	8.73621	8.73621	456.693	128.876	313.361	-36.8104	192.685	83.865	-36.8104	-36.8104	456.439	35.5512	268	22.0309	114.944	171.285	23.1514	24.7121	456.879	358.944	580.69	52.603	252.519	373.944	53.5335	58.5031
456.49	64.7631	208.863	8.72985	158.842	58.7507	8.72985	8.72985	456.643	98.6963	249.922	-36.827	152.117	60.9777	-36.827	-36.827	456.389	21.4123	242.272	22.0539	99.0075	161.568	23.1584	24.7006	456.829	289.256	509.997	52.5802	221.941	333.9	53.4963	58.4001
456.44	46.8562	170.955	8.72591	132.601	47.0799	8.72591	8.72591	456.593	66.5793	196.296	-36.8406	117.357	42.0986	-36.8406	-36.8406	456.339	15.8989	220.717	22.0769	85.921	153.171	23.1657	24.6898	456.779	222.467	449.869	52.5626	195.147	300.642	53.4646	58.3038
456.39	31.7186	139.41	8.72322	110.187	37.9465	8.72322	8.72322	456.543	47.8951	151.296	-36.851	87.8645	26.5806	-36.851	-36.851	456.289	16.3032	202.637	22.0999	75.253	145.831	23.1734	24.6796	456.729	167.524	399.052	52.5499	171.955	273.094	53.4382	58.2142
456.34	22.8629	113.316	8.7216	91.1968	30.8407	8.7216	8.7216	456.493	31.3059	113.898	-36.8595	63.1389	13.8994	-36.8595	-36.8595	456.239	14.8433	187.437	22.123	66.6136	139.341	23.1814	24.67	456.679	125.326	356.242	52.5413	152.071	250.248	53.4162	58.1302
456.29	15.7711	91.9102	8.72061	75.2729	25.3579	8.72061	8.72061	456.443	15.2467	83.058	-36.8663	42.6138	3.5778	-36.8663	-36.8663	456.189	14.3865	174.629	22.146	59.6684	133.547	23.1897	24.661	456.629	88.5072	320.351	52.5359	135.218	231.292	53.3976	58.0508
456.24	13.1945	74.4633	8.72011	62.0294	21.154	8.72011	8.72011	456.393	6.11068	57.8251	-36.8715	25.7424	-4.78886	-36.8715	-36.8715	456.139	15.5314	163.768	22.169	54.1059	128.318	23.1983	24.6526	456.579	62.6309	290.321	52.5332	121.066	215.497	53.382	57.9756
456.19	7.84242	60.3357	8.7198	51.1043	17.9512	8.7198	8.7198	456.343	1.53329	37.3757	-36.8758	12.0315	-11.5317	-36.8758	-36.8758	456.089	12.9989	154.51	22.192	49.672	123.562	23.2072	24.6449	456.529	44.9129	265.219	52.5325	109.285	202.259	53.3687	57.9038
456.14	14.0114	48.9906	8.71986	42.1794	15.531	8.71986	8.71986	456.293	-1.79809	20.9186	-36.8797	0.98657	-16.9477	-36.8797	-36.8797	456.039	15.4058	146.55	22.215	46.1414	119.2	23.2164	24.6376	456.479	31.0124	244.268	52.5331	99.5777	191.098	53.357	57.8346
456.09	9.25996	39.9322	8.71949	34.9397	13.712	8.71949	8.71949	456.243	-2.36359	7.79799	-36.8832	-7.81239	-21.2728	-36.8832	-36.8832	455.989	43.0057	139.639	22.2381	43.3279	115.169	23.2258	24.631	456.429	19.9766	226.739	52.5347	91.6334	181.595	53.3466	57.7678
456.04	-10.315	32.7598	8.71945	29.1229	12.3563	8.71945	8.71945	456.193	-3.42067	-2.58594	-36.8867	-14.759	-24.7137	-36.8867	-36.8867	455.939	-30.4387	133.588	22.2611	41.083	111.428	23.2356	24.6249	456.379	11.3497	212.052	52.5371	85.1882	173.435	53.3372	57.7032
455.99	4.26003	27.1176	8.72079	24.4851	11.3532	8.72079	8.72079	456.143	-6.8109	-10.7434	-36.89	-20.1934	-27.44	-36.89	-36.89	455.889	12.0723	128.228	22.2841	39.2804	107.935	23.2456	24.6193	456.329	5.43634	199.685	52.5402	79.9895	166.347	53.3288	57.6405
455.94	56.835	22.7059	8.7211	20.813	10.614	8.7211	8.7211	456.093	4.19638	-17.0937	-36.8931	-24.3992	-29.5876	-36.8931	-36.8931	455.839	78.7389	123.438	22.3071	37.8237	104.665	23.2558	24.6142	456.279	0.47754	189.206	52.5437	75.8161	160.12	53.321	57.5795
455.89	-10.0899	19.2816	8.71772	17.9289	10.0705	8.71772	8.71772	456.043	-14.7479	-22.0067	-36.8972	-27.629	-31.275	-36.8972	-36.8972	455.789	21.4279	119.113	22.3301	36.6337	101.594	23.2664	24.6096	456.229	-2.32884	180.27	52.5476	72.4834	154.596	53.3139	57.5201
455.84	-1.06499	16.6457	8.71904	15.6853	9.67946	8.71904	8.71904	455.993	-56.8128	-25.7721	-36.8994	-30.0807	-32.5907	-36.8994	-36.8994	455.739	-35.2611	115.17	22.3532	35.6487	98.6981	23.2771	24.6055	456.179	-3.49605	172.577	52.5516	69.8247	149.638	53.3072	57.462
455.79	70.635	14.6299	8.71973	13.9523	9.3974	8.71973	8.71973	455.943	-25.979	-28.6354	-36.8974	-31.923	-33.6098	-36.8974	-36.8974	455.689	10.5169	111.551	22.3762	34.8229	95.9664	23.2881	24.6019	456.129	-5.30015	165.897	52.5558	67.707	145.151	53.3008	57.4052
455.74	7.18501	13.0934	8.71537	12.6182	9.19051	8.71537	8.71537	455.893	50.1558	-30.8036	-36.8985	-33.3007	-34.4014	-36.8985	-36.8985	455.639	1.09462	108.201	22.3992	34.119	93.3816	23.2994	24.5988	456.079	17.0112	160.033	52.5601	66.0162	141.053	53.2948	57.3497
455.69	-14.4649	11.9367	8.71548	11.6058	9.04642	8.71548	8.71548	455.843	16.593	-32.4376	-36.9072	-34.3263	-35.0185	-36.9072	-36.9072	455.589	-18.9277	105.086	22.4222	33.5106	90.9351	23.3108	24.5961	456.029	16.8555	154.829	52.5628	64.6577	137.278	53.2873	57.2936
455.64	30.735	11.0722	8.71711	10.8431	8.94621	8.71711	8.71711	455.793	-9.80091	-33.6549	-36.9126	-35.0769	-35.4905	-36.9126	-36.9126	455.539	41.6501	102.172	22.4452	32.9766	88.6151	23.3225	24.5939	455.979	-7.56671	150.169	52.5654	63.5611	133.786	53.28	57.2385
455.59	-35.2651	10.4258	8.71556	10.2682	8.87311	8.71556	8.71556	455.743	-4.11564	-34.5542	-36.9153	-35.6203	-35.8492	-36.9153	-36.9153	455.489	30.8278	99.434	22.4683	32.501	86.4113	23.3344	24.5921	455.929	1.03339	145.954	52.5699	62.668	130.535	53.2748	57.1864
455.54	-63.54	9.95263	8.71866	9.84495	8.82634	8.71866	8.71866	455.693	-34.0301	-35.2168	-36.9186	-36.0126	-36.1228	-36.9186	-36.9186	455.439	25.939	96.8547	22.4913	32.073	84.3184	23.3465	24.5907	455.879	3.47778	142.11	52.5738	61.9308	127.496	53.2691	57.1346
455.49	26.385	9.60825	8.72374	9.53511	8.79688	8.72374	8.72374	455.643	-26.3356	-35.6992	-36.9189	-36.2905	-36.3276	-36.9189	-36.9189	455.389	-26.3055	94.4155	22.5143	31.6833	82.3266	23.3588	24.5897	455.829	2.85553	138.575	52.5774	61.3138	124.646	53.2634	57.0837
455.44	33.56	9.35219	8.7225	9.30285	8.77184	8.7225	8.7225	455.593	17.4592	-36.0501	-36.92	-36.4875	-36.4825	-36.92	-36.92	455.339	-7.661	92.1063	22.5373	31.326	80.4317	23.3713	24.5892	455.779	-9.76666	135.3	52.5811	60.7894	121.962	53.258	57.0337
455.39	24.685	9.16617	8.72075	9.13308	8.75384	8.72075	8.72075	455.543	8.87533	-36.3083	-36.9254	-36.6304	-36.6033	-36.9254	-36.9254	455.289	18.4502	89.9145	22.5603	30.9959	78.6265	23.384	24.5891	455.729	1.40009	132.253	52.5858	60.338	119.433	53.2537	56.9857
455.34	53.485	9.03254	8.71963	9.0105	8.74167	8.71963	8.71963	455.493	-7.93002	-36.4941	-36.93	-36.7304	-36.6938	-36.93	-36.93	455.239	-52.5498	87.8298	22.5833	30.6891	76.9045	23.3969	24.5893	455.679	-2.35554	129.401	52.5896	59.9416	117.041	53.2487	56.9377
455.29	-12.615	8.93489	8.71648	8.92029	8.73107	8.71648	8.71648	455.443	-0.31003	-36.6265	-36.9329	-36.7989	-36.7605	-36.9329	-36.9329	455.189	-46.9722	85.8467	22.6064	30.4032	75.2628	23.41	24.5899	455.629	-13.8001	126.723	52.5937	59.5898	114.779	53.2442	56.8909
455.24	-79.765	8.86941	8.71798	8.85981	8.72758	8.71798	8.71798	455.393	5.64001	-36.7221	-36.9366	-36.8474	-36.8113	-36.9366	-36.9366	455.139	63.4279	83.9558	22.6294	30.1354	73.6945	23.4232	24.5909	455.579	16.5111	124.2	52.5986	59.2741	112.635	53.2407	56.8459
455.19	-5.515	8.82848	8.72421	8.82221	8.73048	8.72421	8.72421	455.343	-32.18	-36.7913	-36.9408	-36.882	-36.8502	-36.9408	-36.9408	455.089	11.9169	82.1534	22.6524	29.8843	72.1973	23.4367	24.5923	455.529	35.4223	121.811	52.6013	58.9845	110.596	53.2351	56.7995
455.14	43.71	8.79655	8.72521	8.79247	8.72928	8.72521	8.72521	455.293	-20.61	-36.8375	-36.9413	-36.9028	-36.876	-36.9413	-36.9413	455.039	-35.461	80.4326	22.6754	29.6483	70.7662	23.4503	24.594	455.479	-26.474	119.55	52.6026	58.7172	108.659	53.2282	56.7525
455.09	-12.915	8.77121	8.72275	8.76858	8.72538	8.72275	8.72275	455.243	30.64	-36.8711	-36.943	-36.9179	-36.8962	-36.943	-36.943	454.989	10.9834	78.7874	22.6984	29.426	69.3967	23.4641	24.596	455.429	24.5703	117.407	52.6085	58.4743	106.821	53.2261	56.7109
455.04	36.76	8.75698	8.72427	8.7553	8.72595	8.72427	8.72427	455.193	-38.4159	-36.9002	-36.9498	-36.9336	-36.9163	-36.9498	-36.9498	454.939	-26.0611	77.2155	22.7215	29.2165	68.0869	23.478	24.5984	455.379	42.6814	115.368	52.6106	58.2448	105.068	53.2204	56.6664
454.99	30.71	8.74423	8.72229	8.74315	8.72337	8.72229	8.72229	455.143	24.4641	-36.9156	-36.9496	-36.9393	-36.9259	-36.9496	-36.9496	454.889	-16.0388	75.7105	22.7445	29.0187	66.832	23.4921	24.6012	455.329	-9.2074	113.426	52.6113	58.0287	103.397	53.2135	56.6213
454.94	-67.79	8.73535	8.72075	8.73467	8.72143	8.72075	8.72075	455.093	-18.3159	-36.9324	-36.9558	-36.9492	-36.939	-36.9558	-36.9558	454.839	4.45009	74.2706	22.7675	28.832	65.6305	23.5064	24.6042	455.279	-37.2075	111.579	52.6159	57.8295	101.806	53.2105	56.5808
454.89	-18.64	8.73579	8.72613	8.73537	8.72656	8.72613	8.72613	455.043	-51.8559	-36.9417	-36.9576	-36.9535	-36.9458	-36.9576	-36.9576	454.789	17.6279	72.8912	22.7905	28.6556	64.4787	23.5208	24.6076	455.229	1.63699	109.821	52.6226	57.6442	100.291	53.2098	56.5432
454.84	36.785	8.73441	8.72806	8.73414	8.72833	8.72806	8.72806	454.993	-25.8559	-36.9453	-36.9561	-36.9536	-36.9479	-36.9561	-36.9561	454.739	-8.54977	71.5682	22.8135	28.4887	63.3735	23.5353	24.6113	455.179	-5.47411	108.139	52.6264	57.4667	98.8418	53.2064	56.5034
454.79	-17.94	8.73022	8.72608	8.73006	8.72625	8.72608	8.72608	454.943	-1.79588	-36.9499	-36.9572	-36.9557	-36.9515	-36.9572	-36.9572	454.689	-13.7944	70.3002	22.8365	28.3308	62.3137	23.55	24.6153	455.129	-7.47412	106.534	52.6307	57.2996	97.4581	53.2036	56.4649
454.74	-21.14	8.73064	8.72796	8.73054	8.72806	8.72796	8.72796	454.893	-8.3159	-36.9558	-36.9608	-36.9598	-36.9567	-36.9608	-36.9608	454.639	-24.0166	69.0826	22.8596	28.1813	61.2956	23.5649	24.6196	455.079	-8.34081	105	52.6352	57.1416	96.1355	53.2011	56.4273
454.69	-24.765	8.73179	8.73006	8.73173	8.73013	8.73006	8.73006	454.843	10.3441	-36.9603	-36.9636	-36.9631	-36.9609	-36.9636	-36.9636	454.589	1.09464	67.9144	22.8826	28.0397	60.3184	23.5799	24.6242	455.029	-27.8519	103.531	52.6398	56.9919	94.8695	53.1987	56.3903
454.64	10.635	8.73353	8.73242	8.73349	8.73246	8.73242	8.73242	454.793	55.2041	-36.9661	-36.9684	-36.968	-36.9665	-36.9684	-36.9684	454.539	39.9612	66.7922	22.9056	27.9056	59.3793	23.595	24.6291	454.979	-8.58519	102.128	52.6458	56.8515	93.66	53.198	56.3555
454.59	6.86	8.73299	8.73229	8.73297	8.73231	8.73229	8.73229	454.743	-6.89594	-36.9761	-36.9776	-36.9774	-36.9763	-36.9776	-36.9776	454.489	-8.14995	65.713	22.9286	27.7784	58.476	23.6102	24.6343	454.929	-12.6518	100.781	52.6503	56.7168	92.4995	53.196	56.32
454.54	-6.71495	8.73286	8.73242	8.73285	8.73243	8.73242	8.73242	454.693	-34.1159	-36.9796	-36.9806	-36.9805	-36.9798	-36.9806	-36.9806	454.439	-32.4387	64.6761	22.9517	27.6579	57.6078	23.6256	24.6397	454.879	-56.2518	99.4917	52.6552	56.5892	91.3884	53.1943	56.2854
454.49	31.16	8.73379	8.73351	8.73378	8.73352	8.73351	8.73351	454.643	45.2241	-36.9803	-36.9809	-36.9809	-36.9803	-36.9809	-36.9809	454.389	11.5169	63.6779	22.9747	27.5435	56.7719	23.6411	24.6454	454.829	20.7925	98.2582	52.6633	56.4712	90.3263	53.196	56.2546
454.44	0.65999	8.7321	8.73193	8.7321	8.73193	8.73193	8.73193	454.593	18.9841	-36.9887	-36.9892	-36.9891	-36.9888	-36.9892	-36.9892	454.339	9.7167	62.7179	22.9977	27.435	55.9678	23.6568	24.6514	454.779	49.3036	97.0681	52.6657	56.3532	89.3011	53.1921	56.2188
454.39	-0.84001	8.7326	8.7325	8.7326	8.7325	8.7325	8.7325	454.543	-87.3559	-36.9945	-36.9948	-36.9948	-36.9945	-36.9948	-36.9948	454.289	-56.5944	61.7936	23.0207	27.3321	55.1934	23.6725	24.6576	454.729	-22.0519	95.924	52.6659	56.2388	88.3154	53.1862	56.1814
454.34	-4.81499	8.73324	8.73317	8.73323	8.73317	8.73317	8.73317	454.493	-22.5759	-36.9895	-36.9897	-36.9897	-36.9896	-36.9897	-36.9897	454.239	12.3168	60.9027	23.0437	27.2343	54.447	23.6884	24.6641	454.679	-43.0519	94.8293	52.6715	56.1348	87.3734	53.1857	56.1499
454.29	16.46	8.73416	8.73412	8.73416	8.73412	8.73412	8.73412	454.443	21.2241	-36.9911	-36.9912	-36.9912	-36.9911	-36.9912	-36.9912	454.189	61.1168	60.0446	23.0667	27.1416	53.728	23.7044	24.6709	454.629	14.7038	93.7794	52.6786	56.0373	86.4704	53.1869	56.1206
454.24	-9.64	8.7336	8.73358	8.7336	8.73358	8.73358	8.73358	454.393	18.2841	-36.9969	-36.997	-36.997	-36.9969	-36.997	-36.997	454.139	-47.8387	59.217	23.0898	27.0535	53.0344	23.7205	24.6778	454.579	65.9259	92.7654	52.6815	55.9402	85.5982	53.1839	56.0876
454.19	-14.465	8.73489	8.73487	8.73489	8.73487	8.73487	8.73487	454.343	-6.51592	-37.0025	-37.0026	-37.0026	-37.0025	-37.0026	-37.0026	454.089	-69.461	58.4192	23.1128	26.9699	52.3659	23.7367	24.6851	454.529	35.0814	91.7853	52.6805	55.8435	84.7549	53.1772	56.0513
454.14	-13.19	8.73651	8.73651	8.73651	8.73651	8.73651	8.73651	454.293	-54.416	-37.0056	-37.0056	-37.0056	-37.0056	-37.0056	-37.0056	454.039	44.0279	57.6496	23.1358	26.8905	51.7209	23.7531	24.6925	454.479	-21.9852	90.8444	52.6818	55.7533	83.9459	53.1728	56.0178
454.09	-31.115	8.73805	8.73805	8.73805	8.73805	8.73805	8.73805	454.243	24.1841	-37.0039	-37.0039	-37.0039	-37.0039	-37.0039	-37.0039	453.989	19.2278	56.9062	23.1588	26.8151	51.0979	23.7695	24.7002	454.429	-29.7853	89.9419	52.6874	55.6711	83.1709	53.1728	55.9891
454.04	4.23494	8.74086	8.74085	8.74086	8.74085	8.74085	8.74085	454.193	29.2241	-37.01	-37.01	-37.01	-37.01	-37.01	-37.01	453.939	-32.7054	56.189	23.1818	26.7434	50.4969	23.786	24.7081	454.379	-28.0964	89.0734	52.6935	55.5933	82.4255	53.1735	55.9615
453.99	-13.5901	8.74118	8.74117	8.74118	8.74117	8.74117	8.74117	454.143	8.92409	-37.0166	-37.0167	-37.0167	-37.0166	-37.0167	-37.0167	453.889	29.7613	55.4957	23.2049	26.6754	49.916	23.8027	24.7162	454.329	-24.6074	88.236	52.6995	55.5188	81.7072	53.1742	55.9344
453.94	2.93501	8.74275	8.74274	8.74275	8.74274	8.74274	8.74274	454.093	1.5641	-37.0213	-37.0213	-37.0213	-37.0213	-37.0213	-37.0213	453.839	23.2501	54.8263	23.2279	26.6108	49.3552	23.8194	24.7246	454.279	11.2371	87.4277	52.7053	55.4472	81.0142	53.1747	55.9074
453.89	-8.81493	8.74315	8.74315	8.74315	8.74315	8.74315	8.74315	454.043	-52.1759	-37.0251	-37.0251	-37.0251	-37.0251	-37.0251	-37.0251	453.789	-31.7944	54.1793	23.2509	26.5494	48.8132	23.8363	24.7331	454.229	-1.36302	86.6456	52.7084	55.3762	80.3437	53.1726	55.8783
453.84	2.00996	8.74439	8.74439	8.74439	8.74439	8.74439	8.74439	453.993	-22.1959	-37.0236	-37.0236	-37.0236	-37.0236	-37.0236	-37.0236	453.739	-34.1944	53.5533	23.2739	26.4911	48.2888	23.8532	24.7419	454.179	-14.0741	85.8911	52.7124	55.309	79.6973	53.1715	55.8506
453.79	53.51	8.74486	8.74486	8.74486	8.74486	8.74486	8.74486	453.943	17.3241	-37.0251	-37.0251	-37.0251	-37.0251	-37.0251	-37.0251	453.689	21.4724	52.9482	23.2969	26.4358	47.7821	23.8702	24.7509	454.129	32.5481	85.1639	52.7174	55.2456	79.0747	53.1714	55.8243
453.74	-27.415	8.74171	8.74171	8.74171	8.74171	8.74171	8.74171	453.893	2.80409	-37.0306	-37.0306	-37.0306	-37.0306	-37.0306	-37.0306	453.639	1.91677	52.3624	23.3199	26.3833	47.2916	23.8874	24.76	454.079	42.4369	84.4578	52.7189	55.1813	78.4702	53.168	55.795
453.69	-67.49	8.74426	8.74426	8.74426	8.74426	8.74426	8.74426	453.843	45.5241	-37.0346	-37.0346	-37.0346	-37.0346	-37.0346	-37.0346	453.589	-21.3499	51.7958	23.343	26.3334	46.8173	23.9046	24.7694	454.029	-72.452	83.7742	52.7197	55.1188	77.8851	53.1639	55.7655
453.64	-1.83995	8.74962	8.74962	8.74962	8.74962	8.74962	8.74962	453.793	7.6241	-37.0428	-37.0428	-37.0428	-37.0428	-37.0428	-37.0428	453.539	3.78347	51.2473	23.366	26.2862	46.3582	23.9219	24.779	453.979	-32.2518	83.1221	52.729	55.0672	77.3285	53.1685	55.7449
453.59	23.285	8.75037	8.75037	8.75037	8.75037	8.75037	8.75037	453.743	-35.9359	-37.0473	-37.0473	-37.0473	-37.0473	-37.0473	-37.0473	453.489	-9.81657	50.7158	23.389	26.2413	45.9135	23.9393	24.7887	453.929	40.6815	82.4882	52.7353	55.0149	76.7874	53.1701	55.7218
453.54	8.58492	8.74935	8.74935	8.74935	8.74935	8.74935	8.74935	453.693	-23.9959	-37.0474	-37.0474	-37.0474	-37.0474	-37.0474	-37.0474	453.439	15.6724	50.2012	23.412	26.1988	45.4831	23.9567	24.7986	453.879	-44.7853	81.8698	52.7362	54.9594	76.259	53.1664	55.6937
453.49	18.36	8.74936	8.74936	8.74936	8.74936	8.74936	8.74936	453.643	28.7841	-37.0487	-37.0487	-37.0487	-37.0487	-37.0487	-37.0487	453.389	-4.0388	49.7023	23.435	26.1584	45.066	23.9743	24.8087	453.829	19.637	81.2775	52.7435	54.9123	75.7543	53.1691	55.6723
453.44	1.28499	8.74868	8.74868	8.74868	8.74868	8.74868	8.74868	453.593	-10.8159	-37.0553	-37.0553	-37.0553	-37.0553	-37.0553	-37.0553	453.339	15.7834	49.2191	23.4581	26.1203	44.662	23.9919	24.8191	453.779	34.4592	80.6989	52.746	54.8623	75.2608	53.167	55.6466
453.39	-12.565	8.74921	8.74921	8.74921	8.74921	8.74921	8.74921	453.543	-27.3359	-37.058	-37.058	-37.058	-37.058	-37.058	-37.058	453.289	13.2501	48.7506	23.4811	26.0841	44.2705	24.0097	24.8295	453.729	3.12598	80.1376	52.7473	54.8131	74.7823	53.164	55.6202
453.34	0.96004	8.75071	8.75071	8.75071	8.75071	8.75071	8.75071	453.493	12.7041	-37.0589	-37.0589	-37.0589	-37.0589	-37.0589	-37.0589	453.239	-17.461	48.2959	23.5041	26.0499	43.8907	24.0275	24.8402	453.679	-4.25194	79.5957	52.751	54.768	74.321	53.1633	55.5965
453.29	6.83503	8.75125	8.75125	8.75125	8.75125	8.75125	8.75125	453.443	-19.8158	-37.0639	-37.0639	-37.0639	-37.0639	-37.0639	-37.0639	453.189	-37.7277	47.8552	23.5271	26.0175	43.5227	24.0453	24.851	453.629	-15.0298	79.0713	52.7553	54.7251	73.8749	53.1633	55.5737
453.24	-8.66497	8.75139	8.75139	8.75139	8.75139	8.75139	8.75139	453.393	23.3641	-37.0657	-37.0657	-37.0657	-37.0657	-37.0657	-37.0657	453.139	-48.0166	47.4273	23.5501	25.9869	43.1656	24.0633	24.862	453.579	25.9259	78.5637	52.7603	54.6847	73.4436	53.1641	55.5522
453.19	-6.61504	8.75262	8.75262	8.75262	8.75262	8.75262	8.75262	453.343	14.4441	-37.0717	-37.0717	-37.0717	-37.0717	-37.0717	-37.0717	453.089	51.3835	47.0123	23.5731	25.958	42.8194	24.0813	24.8731	453.529	-1.07408	78.068	52.7623	54.6428	73.0222	53.162	55.5279
453.14	19.935	8.7537	8.7537	8.7537	8.7537	8.7537	8.7537	453.293	-5.33592	-37.0769	-37.0769	-37.0769	-37.0769	-37.0769	-37.0769	453.039	37.539	46.6095	23.5962	25.9308	42.4834	24.0994	24.8844	453.479	-67.2964	77.5893	52.7663	54.6043	72.6159	53.1619	55.5061
453.09	-21.69	8.75291	8.75291	8.75291	8.75291	8.75291	8.75291	453.243	-29.5759	-37.0801	-37.0801	-37.0801	-37.0801	-37.0801	-37.0801	452.989	4.60567	46.2181	23.6192	25.9051	42.1572	24.1176	24.8959	453.429	3.30373	77.1293	52.7753	54.5722	72.2266	53.1668	55.4895
453.04	-20.54	8.75505	8.75505	8.75505	8.75505	8.75505	8.75505	453.193	-44.3959	-37.0808	-37.0808	-37.0808	-37.0808	-37.0808	-37.0808	452.939	1.47231	45.8383	23.6422	25.8809	41.8407	24.1358	24.9075	453.379	53.2593	76.678	52.779	54.5363	71.844	53.1666	55.468
452.99	-5.76494	8.75712	8.75712	8.75712	8.75712	8.75712	8.75712	453.143	-5.15593	-37.0801	-37.0801	-37.0801	-37.0801	-37.0801	-37.0801	452.889	-45.3054	45.469	23.6652	25.8581	41.5332	24.1541	24.9193	453.329	10.9258	76.2359	52.7789	54.4978	71.4691	53.1626	55.4432
452.94	-1.96495	8.75814	8.75814	8.75814	8.75814	8.75814	8.75814	453.093	45.7041	-37.0833	-37.0833	-37.0833	-37.0833	-37.0833	-37.0833	452.839	-5.06101	45.1105	23.6883	25.8368	41.2348	24.1725	24.9312	453.279	-33.652	75.8093	52.782	54.4638	71.1079	53.1619	55.4218
452.89	-7.39	8.75889	8.75889	8.75889	8.75889	8.75889	8.75889	453.043	-3.77586	-37.0916	-37.0916	-37.0916	-37.0916	-37.0916	-37.0916	452.789	30.7612	44.7621	23.7113	25.8167	40.9449	24.1909	24.9432	453.229	-52.7408	75.3983	52.7885	54.4342	70.7609	53.1646	55.4041
452.84	8.76003	8.76003	8.76003	8.76003	8.76003	8.76003	8.76003	452.993	-22.6559	-37.0949	-37.0949	-37.0949	-37.0949	-37.0949	-37.0949	452.739	-27.0165	44.4231	23.7343	25.798	40.6632	24.2094	24.9554	453.179	29.0148	75.0002	52.7963	54.4073	70.4251	53.1687	55.3882
								452.943	79.9841	-37.0964	-37.0964	-37.0964	-37.0964	-37.0964	-37.0964	452.689	14.2279	44.0939	23.7573	25.7804	40.3896	24.228	24.9678	453.129	-15.2296	74.6073	52.7981	54.3753	70.0931	53.1668	55.3665
								452.893	0.98408	-37.1081	-37.1081	-37.1081	-37.1081	-37.1081	-37.1081	452.639	23.0723	43.7735	23.7803	25.7641	40.1235	24.2466	24.9803	453.079	-68.2519	74.2285	52.8032	54.3477	69.7738	53.1683	55.3484
								452.843	-78.0959	-37.1119	-37.1119	-37.1119	-37.1119	-37.1119	-37.1119	452.589	-31.1943	43.462	23.8033	25.7488	39.865	24.2653	24.9929	453.029	18.3259	73.8638	52.8122	54.325	69.4672	53.1737	55.3345
								452.793	-9.17589	-37.1078	-37.1078	-37.1078	-37.1078	-37.1078	-37.1078	452.539	-12.9721	43.1591	23.8264	25.7347	39.6137	24.2841	25.0057	452.979	19.726	73.5028	52.8148	54.2968	69.1631	53.1728	55.3146
								452.743	15.324	-37.1106	-37.1106	-37.1106	-37.1106	-37.1106	-37.1106	452.489	13.45	42.8641	23.8494	25.7216	39.3692	24.3029	25.0186	452.929	18.6148	73.1512	52.8173	54.2694	68.867	53.1718	55.2948
								452.693	-37.1159	-37.1159	-37.1159	-37.1159	-37.1159	-37.1159	-37.1159	452.439	23.8724	42.5772	23.8724	25.7096	39.1315	24.3218	25.0316	452.879	-9.60753	72.8092	52.8198	54.2431	68.5792	53.1709	55.2754
																								452.829	-66.0964	72.4782	52.8244	54.2197	68.3013	53.1722	55.2584
																								452.779	2.68153	72.1599	52.8333	54.2013	68.035	53.1777	55.2458
																								452.729	52.837	71.845	52.837	54.1785	67.771	53.1782	55.2285

## Sheet: Figure 3b
B.E.(eV)	Ag-BTO	Fit	Ag3d3/2	Ag3d5/2	B.E.(eV)	Ag.W-BTO	Fit	Ag3d3/2	Ag3d5/2
377.989	12.9269	14.7968	13.19	14.5337	361.579	-3.44883	0.40412	0.40412	0.40412
377.939	14.5308	14.8295	13.1923	14.5641	361.629	1.47426	0.40413	0.40413	0.40413
377.889	-3.64618	14.8627	13.1942	14.5949	361.679	18.2281	0.40415	0.40415	0.40415
377.839	-17.6077	14.9026	13.2019	14.6324	361.729	37.0127	0.40416	0.40416	0.40416
377.789	-7.03845	14.9479	13.2141	14.6753	361.779	-11.6027	0.40418	0.40418	0.40418
377.739	7.78465	14.9908	13.2229	14.7157	361.829	-2.41808	0.4042	0.4042	0.4042
377.689	18.9308	15.0301	13.227	14.7525	361.879	44.9665	0.40421	0.40421	0.40421
377.639	-7.00774	15.0669	13.2277	14.7867	361.929	-15.1258	0.40423	0.40423	0.40423
377.589	-21.4154	15.1131	13.2366	14.8304	361.979	-31.0334	0.40424	0.40424	0.40424
377.539	20.2731	15.165	13.2501	14.8797	362.029	-17.2027	0.40426	0.40426	0.40426
377.489	14.5269	15.2049	13.2505	14.917	362.079	-9.49498	0.40428	0.40428	0.40428
377.439	-18.2923	15.2479	13.2526	14.9573	362.129	38.8742	0.40429	0.40429	0.40429
377.389	-20.6577	15.3027	13.2653	15.0094	362.179	-6.12578	0.40431	0.40431	0.40431
377.339	3.43462	15.3596	13.2788	15.0635	362.229	-15.6027	0.40432	0.40432	0.40432
377.289	20.1885	15.4103	13.2846	15.1114	362.279	14.0895	0.40434	0.40434	0.40434
377.239	10.9423	15.4571	13.2852	15.1554	362.329	-9.09496	0.40435	0.40435	0.40435
377.189	-6.08464	15.5085	13.2887	15.2039	362.379	1.05886	0.40437	0.40437	0.40437
377.139	-15.5307	15.5668	13.2977	15.2593	362.429	-8.38731	0.40439	0.40439	0.40439
377.089	5.59233	15.63	13.3097	15.3195	362.479	-30.5257	0.4044	0.4044	0.4044
377.039	-1.1808	15.6881	13.3151	15.3747	362.529	-6.41814	0.40442	0.40442	0.40442
376.989	-6.80769	15.7503	13.3226	15.4338	362.579	42.5358	0.40443	0.40443	0.40443
376.939	18.4539	15.8162	13.332	15.4966	362.629	21.0435	0.40445	0.40445	0.40445
376.889	-2.8654	15.876	13.3334	15.5533	362.679	-18.1539	0.40447	0.40447	0.40447
376.839	-15.6269	15.9449	13.3417	15.619	362.729	-8.32312	0.40448	0.40448	0.40448
376.789	13.8346	16.0199	13.354	15.6908	362.779	17.0154	0.4045	0.4045	0.4045
376.739	2.5923	16.0879	13.357	15.7555	362.829	31.177	0.40451	0.40451	0.40451
376.689	-14.5538	16.162	13.3637	15.8263	362.879	-17.2462	0.40453	0.40453	0.40453
376.639	5.89232	16.2441	13.3759	15.905	362.929	-46.7769	0.40455	0.40455	0.40455
376.589	-4.45003	16.3223	13.3816	15.9798	362.979	-5.06019	0.40456	0.40456	0.40456
376.539	-4.43463	16.4067	13.3906	16.0607	363.029	18.0936	0.40458	0.40458	0.40458
376.489	20.1346	16.494	13.3997	16.1444	363.079	23.9692	0.40459	0.40459	0.40459
376.439	-1.67305	16.5766	13.401	16.2235	363.129	8.3423	0.40461	0.40461	0.40461
376.389	-14.5077	16.6694	13.4094	16.3126	363.179	-13.4539	0.40463	0.40463	0.40463
376.339	10.0846	16.7698	13.4218	16.4093	363.229	-7.59615	0.40464	0.40464	0.40464
376.289	13.0308	16.8659	13.4266	16.5017	363.279	-4.62306	0.40466	0.40466	0.40466
376.239	-16.5346	16.9649	13.4304	16.5968	363.329	11.5539	0.40467	0.40467	0.40467
376.189	-23.5731	17.0774	13.4437	16.7055	363.379	5.53076	0.40469	0.40469	0.40469
376.139	16.8269	17.1963	13.4593	16.8205	363.429	-12.4577	0.4047	0.4047	0.4047
376.089	15.7885	17.307	13.4621	16.9271	363.479	12.5962	0.40472	0.40472	0.40472
376.039	-16.4577	17.4226	13.4653	17.0387	363.529	7.75382	0.40474	0.40474	0.40474
375.989	16.1	17.5535	13.4788	17.1655	363.579	-16.8269	0.40475	0.40475	0.40475
375.939	21.0077	17.6795	13.4821	17.2873	363.629	1.36159	0.40477	0.40477	0.40477
375.889	-32.7501	17.8094	13.4838	17.4129	363.679	16.2731	0.40478	0.40478	0.40478
375.839	-18.5385	17.9625	13.5027	17.5617	363.729	-4.91544	0.4048	0.4048	0.4048
375.789	18.777	18.1173	13.5172	17.7121	363.779	-7.83076	0.40482	0.40482	0.40482
375.739	-2.71924	18.267	13.5199	17.8573	363.829	5.12697	0.40483	0.40483	0.40483
375.689	-4.23079	18.4307	13.5295	18.0165	363.879	-11.0307	0.40489	0.40485	0.40489
375.639	15.0577	18.6025	13.5396	18.1836	363.929	-17.977	0.40494	0.40486	0.40494
375.589	1.76155	18.7763	13.5437	18.3527	363.979	9.57304	0.40501	0.40488	0.40501
375.539	-4.9577	18.9628	13.5521	18.5345	364.029	26.7577	0.40512	0.4049	0.40512
375.489	-5.32695	19.1608	13.5628	18.7276	364.079	8.70004	0.40528	0.40491	0.40528
375.439	-4.34613	19.3688	13.5736	18.9306	364.129	-18.4423	0.40554	0.40493	0.40554
375.389	11.327	19.5869	13.5842	19.1437	364.179	-13.7808	0.40595	0.40494	0.40595
375.339	13.3346	19.8115	13.5899	19.3632	364.229	16.4962	0.40661	0.40496	0.40661
375.289	-15.7731	20.0474	13.595	19.5939	364.279	2.7654	0.40764	0.40498	0.40764
375.239	-30.4	20.3058	13.6096	19.847	364.329	-22.5846	0.40927	0.40499	0.40927
375.189	14.1231	20.5832	13.6288	20.119	364.379	0.40001	0.41182	0.40501	0.41182
375.139	30.3153	20.8617	13.634	20.392	364.429	22.7769	0.41577	0.40502	0.41577
375.089	-0.23848	21.1521	13.6341	20.6768	364.479	11.123	0.42185	0.40504	0.42185
375.039	-15.0077	21.4707	13.6441	20.9897	364.529	-16.1038	0.43113	0.40505	0.43113
374.989	-16.6154	21.8146	13.6588	21.3278	364.579	-9.99611	0.44516	0.40507	0.44516
374.939	16.0885	22.1824	13.6742	21.6898	364.629	15.0654	0.46619	0.40509	0.4662
374.889	-0.16137	22.566	13.6793	22.0674	364.679	-9.33847	0.49746	0.4051	0.49746
374.839	-0.41241	22.9854	13.6897	22.4806	364.729	-10.5865	0.54348	0.40512	0.54349
374.789	0.56334	23.4402	13.7002	22.9292	364.779	19.825	0.61068	0.40513	0.61066
374.739	2.09953	23.9368	13.7106	23.4195	364.829	10.1456	0.70781	0.40515	0.70781
374.689	1.872	24.4842	13.7206	23.9604	364.879	-10.728	0.84698	0.40517	0.84702
374.639	2.60123	25.0935	13.7308	24.5631	364.929	0.57936	1.04475	0.40518	1.04472
374.589	3.39695	25.7797	13.7409	25.2426	364.979	0.71967	1.32285	0.4052	1.32289
374.539	6.10191	26.5612	13.7508	26.0173	365.029	2.28549	1.71084	0.40521	1.71073
374.489	7.3235	27.4621	13.76	26.9112	365.079	3.53258	2.24648	0.40523	2.24649
374.439	7.62955	28.5149	13.769	27.9569	365.129	3.13293	2.97957	0.40525	2.97977
374.389	7.90255	29.7584	13.7781	29.1931	365.179	2.76603	3.97428	0.40526	3.97414
374.339	10.6904	31.2437	13.7871	30.6711	365.229	4.54542	5.30983	0.40528	5.31002
374.289	14.1142	33.03	13.7954	32.4498	365.279	5.22166	7.08848	0.40529	7.08799
374.239	17.031	35.1932	13.8028	34.6054	365.329	8.24733	9.43217	0.40531	9.43217
374.189	21.4792	37.8264	13.8094	37.2308	365.379	11.3052	12.493	0.40533	12.4938
374.139	25.4664	41.0341	13.8148	40.4305	365.429	14.306	16.4553	0.40534	16.4547
374.089	31.3945	44.9473	13.819	44.3355	365.479	17.9769	21.5296	0.40536	21.5303
374.039	38.2873	49.7063	13.8215	49.0862	365.529	24.4133	27.9736	0.40537	27.9718
373.989	45.1291	55.4778	13.822	54.8493	365.579	32.6231	36.0684	0.40539	36.0684
373.939	56.5593	62.4487	13.8205	61.8115	365.629	44.1206	46.1437	0.4054	46.1464
373.889	68.3575	70.8063	13.8155	70.1602	365.679	55.3132	58.5697	0.40542	58.568
373.839	78.0137	80.7688	13.807	80.1137	365.729	73.7237	73.725	0.40544	73.727
373.789	91.8386	92.5375	13.7955	91.8733	365.779	90.3978	92.0473	0.40545	92.0424
373.739	121.968	106.326	13.7798	105.653	365.829	112.067	113.948	0.40547	113.948
373.689	124.852	122.338	13.7547	121.655	365.879	140.045	139.874	0.40548	139.881
373.639	117.06	140.735	13.7289	140.042	365.929	174.139	170.268	0.4055	170.264
373.589	164.56	161.682	13.7058	160.979	365.979	225.958	205.483	0.40552	205.488
373.539	177.875	185.225	13.6677	184.512	366.029	259.313	245.898	0.40553	245.887
373.489	179.682	211.413	13.6257	210.689	366.079	296.286	291.718	0.40555	291.719
373.439	181.152	240.221	13.5832	239.487	366.129	351.239	343.121	0.40556	343.135
373.389	282.005	271.48	13.5405	270.734	366.179	380.581	400.167	0.40558	400.159
373.339	278.49	304.966	13.4659	304.209	366.229	461.894	462.656	0.4056	462.664
373.289	273.99	340.338	13.3927	339.57	366.279	464.652	530.363	0.40561	530.346
373.239	399.49	377.178	13.3211	376.398	366.329	600.346	602.715	0.40563	602.715
373.189	357.205	414.92	13.2098	414.128	366.379	658.602	679.062	0.40564	679.082
373.139	420.92	452.919	13.1121	452.115	366.429	769.097	758.567	0.40566	758.557
373.089	402.328	490.435	12.9945	489.619	366.479	805.546	840.048	0.40568	840.058
373.039	491.12	526.609	12.883	525.78	366.529	903.653	922.347	0.40569	922.327
372.989	493.697	560.516	12.7434	559.674	366.579	1021.19	1003.95	0.40571	1003.95
372.939	582.396	591.242	12.6033	590.386	366.629	1093.82	1083.4	0.40572	1083.42
372.889	527.312	617.748	12.4353	616.878	366.679	1167.55	1159.13	0.40574	1159.12
372.839	601.919	639.182	12.2851	638.299	366.729	1302.4	1229.46	0.40575	1229.47
372.789	611.142	654.654	12.1113	653.756	366.779	1289.48	1292.89	0.40577	1292.87
372.739	652.735	663.557	11.9349	662.644	366.829	1355.91	1347.87	0.40579	1347.87
372.689	614.696	665.489	11.7456	664.561	366.879	1374.07	1393.11	0.4058	1393.12
372.639	573.734	660.379	11.5687	659.435	366.929	1454.71	1427.53	0.40582	1427.53
372.589	565.881	648.439	11.4052	647.48	366.979	1536.43	1450.2	0.40583	1450.2
372.539	567.934	630.172	11.2446	629.196	367.029	1488.61	1460.58	0.40585	1460.58
372.489	649.895	606.291	11.0836	605.299	367.079	1411.7	1458.39	0.40587	1458.39
372.439	583.672	577.629	10.897	576.619	367.129	1398.73	1443.7	0.40588	1443.69
372.389	565.449	545.22	10.7318	544.192	367.179	1414.56	1416.85	0.4059	1416.86
372.339	524.333	509.984	10.5728	508.938	367.229	1389.14	1378.57	0.40591	1378.57
372.289	492.449	472.916	10.4273	471.852	367.279	1326.75	1329.78	0.40593	1329.79
372.239	446.01	434.879	10.2925	433.796	367.329	1238.31	1271.71	0.40595	1271.71
372.189	420.925	396.661	10.1729	395.558	367.379	1147.59	1205.74	0.40596	1205.72
372.139	332.456	359.015	10.0618	357.892	367.429	1119.16	1133.32	0.40598	1133.33
372.089	323.878	322.526	9.97939	321.382	367.479	1109.37	1056.14	0.40599	1056.13
372.039	279.837	287.717	9.90027	286.553	367.529	997.446	975.722	0.40601	975.742
371.989	234.298	254.975	9.83574	253.788	367.579	838.408	893.724	0.40603	893.724
371.939	238.169	224.571	9.78632	223.362	367.629	838.6	811.59	0.40604	811.569
371.889	206.396	196.718	9.73626	195.486	367.679	713.946	730.629	0.40606	730.638
371.839	179.369	171.492	9.69699	170.236	367.729	644.885	652.14	0.40607	652.13
371.789	151.333	148.939	9.667	147.658	367.779	553.489	577.045	0.40609	577.063
371.739	125.685	128.989	9.64663	127.683	367.829	448.285	506.255	0.4061	506.255
371.689	101.568	111.521	9.63519	110.189	367.879	487.098	440.343	0.40612	440.328
371.639	81.7653	96.4027	9.63218	95.0443	367.929	407.047	379.697	0.40614	379.703
371.589	65.9335	83.429	9.63628	82.0431	367.979	343.265	324.629	0.40615	324.622
371.539	54.0751	72.4111	9.64626	70.9969	368.029	335.948	275.146	0.40617	275.157
371.489	45.8632	63.1272	9.66088	61.6838	368.079	248.109	231.238	0.40618	231.238
371.439	37.2938	55.3604	9.67904	53.8868	368.129	196.381	192.68	0.4062	192.672
371.389	26.5576	48.9159	9.70086	47.4112	368.179	163.758	159.168	0.40622	159.172
371.339	18.8563	43.5948	9.72711	42.058	368.229	131.146	130.386	0.40623	130.383
371.289	14.9716	39.227	9.75682	37.6571	368.279	104.56	105.893	0.40625	105.899
371.239	12.7764	35.6507	9.78884	34.0466	368.329	88.2016	85.2909	0.40626	85.2909
371.189	9.50563	32.7255	9.82271	31.0861	368.379	71.0875	68.1254	0.40628	68.1215
371.139	4.24624	30.3363	9.85877	28.6604	368.429	50.9668	53.9591	0.4063	53.9607
371.089	2.91141	28.3794	9.89775	26.6658	368.479	38.6328	42.3983	0.40631	42.3971
371.039	2.31304	26.7715	9.93841	25.0189	368.529	28.9781	33.0452	0.40633	33.0472
370.989	1.36018	25.4414	9.9806	23.6485	368.579	22.0008	25.5612	0.40634	25.5612
370.939	0.17825	24.3321	10.0245	22.4974	368.629	18.4422	19.6267	0.40636	19.6254
370.889	-0.94568	23.3995	10.0702	21.5216	368.679	12.6492	14.9635	0.40638	14.964
370.839	-0.80838	22.6064	10.1179	20.6838	368.729	10.0861	11.3388	0.40639	11.3384
370.789	-0.32919	21.925	10.1671	19.9561	368.779	9.90065	8.54466	0.40641	8.54525
370.739	-1.33074	21.3326	10.2178	19.3157	368.829	8.61658	6.41365	0.40642	6.41365
370.689	-1.51334	20.8124	10.2706	18.7457	368.879	4.51765	4.80255	0.40644	4.80221
370.639	7.7644	20.3516	10.3254	18.2332	368.929	3.34462	3.59528	0.40645	3.5954
370.589	18.1856	19.9365	10.3791	17.7645	368.979	2.45582	2.70012	0.40647	2.70003
370.539	-2.82499	19.5596	10.4315	17.332	369.029	11.201	2.04174	0.40649	2.04188
370.489	-12.1192	19.2247	10.4928	16.9394	369.079	-2.22438	1.56258	0.4065	1.56258
370.439	-5.82211	18.9235	10.5593	16.5781	369.129	-22.1325	1.2168	0.40652	1.21673
370.389	2.41634	18.6476	10.6262	16.2399	369.179	2.70424	0.96945	0.40653	0.96947
370.339	11.2731	18.3936	10.6929	15.9209	369.229	36.7365	0.79434	0.40655	0.79432
370.289	-1.48462	18.1591	10.7595	15.619	369.279	2.52497	0.67136	0.40657	0.67138
370.239	-9.80769	17.9493	10.8328	15.3389	369.329	-23.6173	0.58587	0.40658	0.58587
370.189	12.7942	17.7612	10.9119	15.0775	369.379	-6.37113	0.52695	0.4066	0.52694
370.139	5.67406	17.5838	10.9867	14.8238	369.429	-5.27499	0.48669	0.40661	0.4867
370.089	-25.3413	17.4256	11.0672	14.586	369.479	6.49038	0.45947	0.40663	0.45946
370.039	-40.5375	17.2935	11.1609	14.3708	369.529	12.7846	0.4412	0.40665	0.4412
369.989	-9.73082	17.1816	11.2631	14.1721	369.579	-8.06539	0.42907	0.40666	0.42907
369.939	36.0384	17.0745	11.3595	13.9745	369.629	-4.98466	0.42108	0.40668	0.42108
369.889	14.6275	16.9673	11.4453	13.7726	369.679	12.5769	0.41587	0.40669	0.41587
369.839	-35.5759	16.8807	11.5424	13.5869	369.729	3.13273	0.41251	0.40671	0.41251
369.789	-14.5578	16.8237	11.66	13.4262	369.779	-20.325	0.41036	0.40673	0.41036
369.739	29.8057	16.7732	11.7759	13.2671	369.829	-4.53462	0.409	0.40674	0.409
369.689	9.68657	16.7215	11.8828	13.1016	369.879	26.6923	0.40818	0.40679	0.40815
369.639	-27.3923	16.6893	12.0017	12.95	369.929	12.8711	0.40768	0.40683	0.40762
369.589	-2.61635	16.6816	12.1385	12.817	369.979	-25.8346	0.4074	0.40689	0.4073
369.539	28.8173	16.6789	12.2735	12.6827	370.029	-29.248	0.40728	0.40697	0.40711
369.489	20.9822	16.679	12.4054	12.5444	370.079	22.7307	0.40728	0.40709	0.407
369.439	-7.31661	16.6946	12.547	12.4144	370.129	35.623	0.4074	0.40729	0.40694
369.389	-23.8981	16.7325	12.7053	12.2988	370.179	-15.7115	0.40766	0.4076	0.40692
369.339	8.86594	16.7891	12.8774	12.1936	370.229	-22.673	0.40808	0.40808	0.40687
369.289	19.3296	16.8492	13.048	12.0829	370.279	0.75195	0.40884	0.40884	0.40688
369.239	-5.67377	16.9203	13.2251	11.9734	370.329	1.4519	0.41003	0.41003	0.4069
369.189	-11.8132	17.0145	13.421	11.8762	370.379	2.43266	0.41189	0.41189	0.40692
369.139	2.04088	17.1266	13.6306	11.7851	370.429	13.0058	0.41475	0.41475	0.40693
369.089	2.78325	17.2514	13.8491	11.6934	370.479	10.3192	0.41915	0.41915	0.40695
369.039	3.35355	17.3944	14.0822	11.6052	370.529	-13.0616	0.42583	0.42583	0.40696
368.989	2.89589	17.5579	14.332	11.5203	370.579	-15.1442	0.43591	0.43591	0.40698
368.939	0.55376	17.7447	14.6021	11.4388	370.629	7.63658	0.45097	0.45098	0.407
368.889	2.19392	17.959	14.8964	11.3612	370.679	10.275	0.47331	0.47331	0.40701
368.839	2.36816	18.2045	15.2189	11.2861	370.729	-7.17121	0.5061	0.50611	0.40703
368.789	1.29726	18.488	15.5766	11.2139	370.779	-5.88847	0.55386	0.55385	0.40704
368.739	2.36947	18.8189	15.979	11.1446	370.829	-1.46147	0.62274	0.62274	0.40706
368.689	4.95493	19.2089	16.4378	11.0776	370.879	-2.89805	0.72121	0.72123	0.40708
368.639	6.62819	19.673	16.9683	11.0123	370.929	19.2692	0.86082	0.8608	0.40709
368.589	8.15643	20.2336	17.593	10.9487	370.979	13.7884	1.05674	1.05677	0.40711
368.539	10.7219	20.9184	18.3398	10.8869	371.029	-20.4923	1.32953	1.32945	0.40712
368.489	13.934	21.7647	19.2458	10.8264	371.079	-21.6442	1.70542	1.70542	0.40714
368.439	17.224	22.821	20.3597	10.7669	371.129	5.26482	2.21891	2.21906	0.40715
368.389	23.0768	24.1476	21.742	10.7084	371.179	4.96877	2.91445	2.91436	0.40717
368.339	26.4553	25.823	23.4713	10.6498	371.229	6.34811	3.84678	3.84691	0.40719
368.289	33.1217	27.943	25.6434	10.5919	371.279	8.2164	5.08646	5.08612	0.4072
368.239	36.1579	30.6267	28.3774	10.5336	371.329	9.48856	6.71755	6.71755	0.40722
368.189	50.2313	34.0219	31.8214	10.476	371.379	11.0158	8.84471	8.84531	0.40723
368.139	57.5385	38.2931	36.1398	10.4154	371.429	11.7361	11.5948	11.5944	0.40725
368.089	64.3565	43.65	41.5424	10.354	371.479	14.8392	15.1123	15.1128	0.40727
368.039	72.3708	50.3187	48.2554	10.2919	371.529	18.6464	19.5743	19.5731	0.40728
367.989	85.6853	58.5645	56.5442	10.2285	371.579	23.6181	25.1734	25.1734	0.4073
367.939	97.0899	68.6831	66.7043	10.1622	371.629	35.3373	32.1357	32.1376	0.40731
367.889	121.29	80.9765	79.038	10.0936	371.679	45.3091	40.715	40.7139	0.40733
367.839	104.221	95.7859	93.8866	10.0184	371.729	54.558	51.1705	51.172	0.40735
367.789	166.929	113.442	111.581	9.94989	371.779	65.5817	63.8023	63.799	0.40736
367.739	148.679	134.257	132.433	9.86246	371.829	83.9253	78.8925	78.8925	0.40738
367.689	248.483	158.579	156.79	9.7819	371.879	99.9661	96.7474	96.7521	0.40739
367.639	205.283	186.604	184.85	9.67057	371.929	122.806	117.671	117.668	0.40741
367.589	279.727	218.615	216.895	9.57396	371.979	146.999	141.906	141.91	0.40743
367.539	301.586	254.656	252.969	9.45458	372.029	174.763	169.715	169.708	0.40744
367.489	308.655	294.777	293.121	9.32913	372.079	208.011	201.242	201.242	0.40746
367.439	365.635	338.899	337.274	9.20229	372.129	296.07	236.611	236.62	0.40747
367.389	348.608	386.701	385.106	9.05811	372.179	260.897	275.869	275.864	0.40749
367.339	367.481	437.855	436.289	8.92013	372.229	318.361	318.887	318.892	0.4075
367.289	416.301	491.715	490.178	8.77693	372.279	345.649	365.516	365.504	0.40752
367.239	435.696	547.565	546.055	8.61889	372.329	424.165	415.374	415.374	0.40754
367.189	534.268	604.55	603.068	8.45536	372.379	449.089	468.024	468.037	0.40755
367.139	542.913	661.532	660.076	8.26109	372.429	538.938	522.902	522.896	0.40757
367.089	642.546	717.436	716.005	8.06474	372.479	480.643	579.21	579.217	0.40758
367.039	742.037	770.894	769.488	7.83721	372.529	582.661	636.162	636.148	0.4076
366.989	734.278	820.609	819.227	7.57859	372.579	737.871	692.731	692.731	0.40762
366.939	771.716	865.29	863.932	7.32296	372.629	748.132	747.914	747.928	0.40763
366.889	878.4	903.553	902.219	7.05591	372.679	806.074	800.656	800.65	0.40765
366.839	808.883	934.211	932.899	6.75537	372.729	802.476	849.788	849.794	0.40766
366.789	822.106	956.243	954.952	6.4775	372.779	922.183	894.287	894.277	0.40768
366.739	954.104	968.856	967.587	6.19584	372.829	972.337	933.077	933.077	0.4077
366.689	994.343	971.54	970.292	5.87258	372.879	983.08	965.264	965.271	0.40771
366.639	964.445	964.208	962.98	5.53689	372.929	1025.25	990.077	990.075	0.40773
366.589	996.319	947.134	945.926	5.21108	372.979	1029.43	1006.87	1006.87	0.40774
366.539	855.13	920.924	919.735	4.87557	373.029	1004.89	1015.23	1015.23	0.40776
366.489	831.726	886.521	885.351	4.58538	373.079	1065.04	1014.95	1014.95	0.40778
366.439	816.221	844.978	843.827	4.30301	373.129	1063.11	1006.02	1006.02	0.40779
366.389	825.478	797.605	796.471	4.0259	373.179	978.74	988.683	988.686	0.40781
366.339	789.785	745.672	744.557	3.74621	373.229	930.295	963.38	963.376	0.40782
366.289	686.138	690.608	689.51	3.47816	373.279	901.255	930.713	930.722	0.40784
366.239	693.033	633.716	632.634	3.24353	373.329	891.751	891.519	891.519	0.40786
366.189	562.637	576.159	575.094	3.00695	373.379	886.737	846.71	846.698	0.40787
366.139	479.509	519.175	518.126	2.81226	373.429	770.913	797.279	797.285	0.40789
366.089	489.515	463.669	462.636	2.64434	373.479	712.053	744.373	744.366	0.4079
366.039	398.633	410.514	409.495	2.47354	373.529	659.697	689.032	689.046	0.40792
365.989	395.159	360.378	359.375	2.33199	373.579	576.206	632.409	632.409	0.40793
365.939	284.206	313.713	312.724	2.19182	373.629	534.144	575.504	575.49	0.40795
365.889	297.218	270.955	269.981	2.08729	373.679	517.862	519.233	519.24	0.40797
365.839	254.927	232.207	231.246	1.97887	373.729	495.203	464.511	464.504	0.40798
365.789	218.363	197.59	196.643	1.88423	373.779	422.98	411.995	412.007	0.408
365.739	185.119	167.019	166.086	1.8015	373.829	373.913	362.339	362.339	0.40801
365.689	151.89	140.323	139.403	1.72961	373.879	327.398	315.965	315.954	0.40803
365.639	125.368	117.304	116.397	1.66859	373.929	284.909	273.165	273.17	0.40805
365.589	99.5385	97.6467	96.7524	1.61626	373.979	249.521	234.183	234.179	0.40806
365.539	73.3576	81.0589	80.1769	1.57241	374.029	214.543	199.047	199.054	0.40808
365.489	54.9569	67.194	66.3241	1.53715	374.079	180.968	167.77	167.77	0.40809
365.439	47.8674	55.7082	54.8501	1.50798	374.129	159.161	140.218	140.211	0.40811
365.389	38.012	46.2873	45.4409	1.48132	374.179	131.68	116.193	116.196	0.40813
365.339	25.7207	38.6151	37.7801	1.45801	374.229	106.594	95.4916	95.4891	0.40814
365.289	18.2015	32.4218	31.598	1.43886	374.279	85.0143	77.8164	77.8203	0.40816
365.239	13.4472	27.4499	26.6369	1.42232	374.329	70.0832	62.8981	62.8981	0.40817
365.189	10.3192	23.4759	22.6737	1.40751	374.379	54.6652	50.4254	50.4226	0.40819
365.139	7.02946	20.3142	19.5225	1.3939	374.429	41.0448	40.0956	40.0967	0.40821
365.089	4.22009	17.7999	17.0185	1.38154	374.479	31.9849	31.6355	31.6345	0.40822
365.039	3.88001	15.8019	15.0306	1.37028	374.529	27.0393	24.7658	24.7673	0.40824
364.989	6.01822	14.2077	13.4463	1.35933	374.579	20.6445	19.2485	19.2484	0.40825
364.939	6.7231	12.9267	12.1751	1.34787	374.629	17.692	14.8568	14.8558	0.40827
364.889	-3.35237	11.8901	11.148	1.33638	374.679	12.0133	11.3927	11.393	0.40828
364.839	1.17013	11.0439	10.3111	1.32828	374.729	6.41581	8.68934	8.68904	0.4083
364.789	1.29368	10.341	9.61741	1.31892	374.779	5.27554	6.59706	6.5975	0.40832
364.739	7.89802	9.74868	9.03414	1.30968	374.829	4.33447	4.99485	4.99485	0.40833
364.689	-8.09668	9.23915	8.53345	1.29851	374.879	2.52034	3.77851	3.77825	0.40835
364.639	-12.798	8.80088	8.10386	1.2926	374.929	2.07742	2.86318	2.86328	0.40836
364.589	10.3197	8.41526	7.72676	1.28834	374.979	21.5204	2.18158	2.18151	0.40838
364.539	23.9325	8.0631	7.38298	1.27688	375.029	6.86151	1.67808	1.67818	0.4084
364.489	5.15387	7.73917	7.06726	1.26123	375.079	7.56924	1.30999	1.30999	0.40841
364.439	-31.8074	7.44764	6.7838	1.2517	375.129	-16.2076	1.04317	1.04312	0.40843
364.389	-22.4712	7.1902	6.53428	1.2541	375.179	4.89234	0.85143	0.85145	0.40844
364.339	26.6979	6.94843	6.3003	1.25366	375.229	41.4077	0.71505	0.71503	0.40846
364.289	24.2211	6.70741	6.06692	1.2377	375.279	-8.29236	0.61881	0.61883	0.40848
364.239	-18.5769	6.48145	5.84847	1.22267	375.329	-23.8616	0.55159	0.55159	0.40849
364.189	-19.7519	6.28174	5.65615	1.22139	375.379	10.3462	0.50504	0.50503	0.40851
364.139	10.4039	6.09404	5.4757	1.22062	375.429	4.27686	0.47307	0.47307	0.40852
364.089	11.5807	5.9071	5.29588	1.21037	375.479	-11.6154	0.45134	0.45134	0.40854
364.039	-1.33079	5.72951	5.1253	1.19987	375.529	-18.2384	0.43669	0.43669	0.40856
363.989	1.99423	5.56492	4.96759	1.1936	375.579	-9.7384	0.42691	0.42691	0.40857
363.939	-5.88846	5.40741	4.81685	1.18638	375.629	19.4384	0.42044	0.42044	0.40859
363.889	-7.26152	5.26018	4.67628	1.1818	375.679	22.9769	0.4162	0.4162	0.4086
363.839	11.3865	5.12045	4.5431	1.17775	375.729	1.06921	0.41344	0.41344	0.40862
363.789	5.61922	4.98157	4.41064	1.16789	375.779	-15.3846	0.41167	0.41167	0.40863
363.739	-10.225	4.85078	4.28618	1.15996	375.829	-3.60766	0.41055	0.41055	0.40865
363.689	-9.99616	4.73085	4.17248	1.15718	375.879	14.8923	0.40984	0.40984	0.40867
363.639	-10.2663	4.61645	4.06419	1.15444	375.929	5.67691	0.4094	0.4094	0.40868
363.589	-2.47788	4.50726	3.96103	1.15188	375.979	-10.7923	0.40914	0.40914	0.4087
363.539	11.2365	4.40055	3.86024	1.14694	376.029	-10.4692	0.40898	0.40898	0.40871
363.489	1.39915	4.29408	3.75959	1.13773	376.079	2.32306	0.40889	0.40889	0.40873
363.439	-10.2614	4.19503	3.66627	1.13174	376.129	7.7154	0.40884	0.40884	0.40875
363.389	8.24788	4.10385	3.58074	1.12956	376.179	0.55386	0.40882	0.40882	0.40876
363.339	5.47381	4.0106	3.49304	1.12157	376.229	-18.1616	0.40881	0.40881	0.40878
363.289	-12.5009	3.92195	3.40985	1.11456	376.279	-13.6692	0.40879	0.40879	0.40879
363.239	-0.78931	3.84249	3.33577	1.11336	376.329	29.4923	0.40881	0.40881	0.40881
363.189	11.4712	3.76253	3.26111	1.10851	376.379	44.6615	0.40883	0.40883	0.40883
363.139	1.65961	3.68183	3.18561	1.09984	376.429	-17.4539	0.40884	0.40884	0.40884
363.089	-10.3981	3.60715	3.11607	1.09437	376.479	-45.2077	0.40886	0.40886	0.40886
363.039	-3.25001	3.53917	3.05314	1.09282	376.529	9.46924	0.40887	0.40887	0.40887
362.989	2.79428	3.47156	2.9905	1.08908	376.579	20.4308	0.40889	0.40889	0.40889
362.939	-0.52306	3.40451	2.92835	1.08348	376.629	-0.72302	0.40891	0.40891	0.40891
362.889	1.70382	3.34096	2.86962	1.07902	376.679	-1.47693	0.40892	0.40892	0.40892
362.839	8.84615	3.27894	2.81236	1.07392	376.729	-12.7847	0.40894	0.40894	0.40894
362.789	9.71539	3.21687	2.75497	1.06661	376.779	-15.1923	0.40895	0.40895	0.40895
362.739	-10.8154	3.15658	2.69929	1.0591	376.829	10.3308	0.40897	0.40897	0.40897
362.689	-22.7308	3.10478	2.65203	1.0582	376.879	25.5692	0.40898	0.40898	0.40898
362.639	0.33274	3.05869	2.61042	1.06116	376.929	0.06927	0.409	0.409	0.409
362.589	24.0384	3.00703	2.56316	1.05684	376.979	-37.9461	0.40902	0.40902	0.40902
362.539	12.5807	2.94955	2.51003	1.04503	377.029	-5.12305	0.40903	0.40903	0.40903
362.489	-18.6346	2.89737	2.46212	1.03694	377.079	29.5922	0.40905	0.40905	0.40905
362.439	-22.3596	2.85666	2.42563	1.03885	377.129	5.78455	0.40906	0.40906	0.40906
362.389	6.77092	2.81867	2.3918	1.04201	377.179	-16.1538	0.40908	0.40908	0.40908
362.339	21.3036	2.77281	2.35004	1.03595	377.229	-5.9538	0.4091	0.4091	0.4091
362.289	11.5733	2.72372	2.30498	1.02532	377.279	21.9154	0.40911	0.40911	0.40911
362.239	0.9329	2.67904	2.26428	1.01785	377.329	-9.67694	0.40913	0.40913	0.40913
362.189	-15.9692	2.63898	2.22815	1.01381	377.379	-20.2538	0.40914	0.40914	0.40914
362.139	-27.05	2.60554	2.19858	1.01523	377.429	16.4385	0.40916	0.40916	0.40916
362.089	8.09615	2.57677	2.17362	1.02022	377.479	13.7	0.40918	0.40918	0.40918
362.039	37.2077	2.53793	2.13855	1.01408	377.529	-6.73849	0.40919	0.40919	0.40919
361.989	-9.04228	2.49089	2.09521	0.99871	377.579	-4.26154	0.40921	0.40921	0.40921
361.939	-38.1846	2.45958	2.06756	0.99813	377.629	17.5693	0.40922	0.40922	0.40922
361.889	4.51152	2.43856	2.05015	1.00688	377.679	0.74616	0.40924	0.40924	0.40924
361.839	37.4	2.40487	2.02002	1.00208	377.729	-19.1924	0.40926	0.40926	0.40926
361.789	9.46538	2.36163	1.98028	0.98685	377.779	-2.02304	0.40927	0.40927	0.40927
361.739	-17.5231	2.32816	1.95027	0.98057	377.829	1.80771	0.40929	0.40929	0.40929
361.689	1.73465	2.30411	1.92964	0.98293	377.879	-3.26929	0.4093	0.4093	0.4093
361.639	0.6081	2.27476	1.90366	0.9792	377.929	-16	0.40932	0.40932	0.40932
					377.979	-0.73843	0.40933	0.40933	0.40933
					378.029	34.3154	0.40935	0.40935	0.40935
					378.079	21.1693	0.40937	0.40937	0.40937
					378.129	-10.4616	0.40938	0.40938	0.40938
					378.179	-19.4539	0.4094	0.4094	0.4094
					378.229	-15.3692	0.40941	0.40941	0.40941
					378.279	-26.0846	0.40943	0.40943	0.40943
					378.329	12.1769	0.40945	0.40945	0.40945
					378.379	52.0154	0.40946	0.40946	0.40946
					378.429	7.21543	0.40948	0.40948	0.40948
					378.479	-31.6461	0.40949	0.40949	0.40949
					378.529	-7.92313	0.40951	0.40951	0.40951
					378.579	10.2845	0.40953	0.40953	0.40953
					378.629	-13.0923	0.40954	0.40954	0.40954
					378.679	-3.65381	0.40956	0.40956	0.40956
					378.729	5.94614	0.40957	0.40957	0.40957
					378.779	15.9	0.40959	0.40959	0.40959
					378.829	17.4923	0.40961	0.40961	0.40961
					378.879	-32.9154	0.40962	0.40962	0.40962

## Sheet: Figure 3c
B.E.(eV)	W-BTO	Fit	Peak 1	Peak 2	Peak 3	Peak 4	B.E.(eV)	Ag.W-BTO-100	Fit	Peak 1	Peak 2	Peak 3	Peak 4
30.003	2.15	-0.05078	-0.06666	-0.05078	-0.06666	-0.06666	30.0068	-1.41429	-0.44021	-0.44021	-0.44021	-0.44021	-0.44021
30.053	-0.87083	-0.04436	-0.06666	-0.04436	-0.06666	-0.06666	30.0568	5.95715	-0.44019	-0.44019	-0.44019	-0.44019	-0.44019
30.103	-0.91666	-0.03555	-0.06667	-0.03555	-0.06667	-0.06667	30.1068	-1.12856	-0.44017	-0.44017	-0.44017	-0.44017	-0.44017
30.153	-0.01458	-0.02352	-0.06667	-0.02352	-0.06667	-0.06667	30.1568	9.82142	-0.44016	-0.44016	-0.44016	-0.44016	-0.44016
30.203	-6.82501	-0.0072	-0.06667	-0.0072	-0.06667	-0.06667	30.2068	3.98571	-0.44014	-0.44014	-0.44014	-0.44014	-0.44014
30.253	7.66458	0.01478	-0.06667	0.01478	-0.06667	-0.06667	30.2568	-7.27143	-0.44012	-0.44012	-0.44012	-0.44012	-0.44012
30.303	4.74446	0.0442	-0.06667	0.0442	-0.06667	-0.06667	30.3068	-2.90714	-0.4401	-0.4401	-0.4401	-0.4401	-0.4401
30.353	-15.9092	0.08332	-0.06667	0.08332	-0.06667	-0.06667	30.3568	-3.7357	-0.44008	-0.44008	-0.44008	-0.44008	-0.44008
30.403	-3.94606	0.13498	-0.06667	0.13498	-0.06667	-0.06667	30.4068	3.31428	-0.44006	-0.44006	-0.44006	-0.44006	-0.44006
30.453	11.3694	0.20276	-0.06667	0.20276	-0.06667	-0.06667	30.4568	1.00713	-0.44005	-0.44005	-0.44005	-0.44005	-0.44005
30.503	0.66885	0.29111	-0.06668	0.29111	-0.06668	-0.06668	30.5068	0.56429	-0.44003	-0.44003	-0.44003	-0.44003	-0.44003
30.553	-2.97547	0.40549	-0.06668	0.40548	-0.06668	-0.06668	30.5568	4.74287	-0.44	-0.44001	-0.44	-0.44001	-0.44001
30.603	-0.29013	0.55258	-0.06668	0.55258	-0.06668	-0.06668	30.6068	-7.46429	-0.43998	-0.43999	-0.43998	-0.43999	-0.43999
30.653	-0.04736	0.74049	-0.06668	0.74048	-0.06668	-0.06668	30.6568	-3.9143	-0.43995	-0.43997	-0.43995	-0.43997	-0.43997
30.703	0.4052	0.97891	-0.06668	0.97891	-0.06668	-0.06668	30.7068	9.44286	-0.43991	-0.43995	-0.43991	-0.43995	-0.43995
30.753	-0.35785	1.27939	-0.06668	1.2794	-0.06668	-0.06668	30.7568	-3.74284	-0.43985	-0.43994	-0.43985	-0.43994	-0.43994
30.803	0.50534	1.65554	-0.06668	1.65554	-0.06668	-0.06668	30.8068	-6.65001	-0.43977	-0.43992	-0.43977	-0.43992	-0.43992
30.853	0.80384	2.12318	-0.06668	2.12318	-0.06668	-0.06668	30.8568	12.6714	-0.43963	-0.4399	-0.43963	-0.4399	-0.4399
30.903	0.40607	2.70062	-0.06668	2.70061	-0.06668	-0.06668	30.9068	6.83572	-0.4394	-0.43988	-0.4394	-0.43988	-0.43988
30.953	0.877	3.40872	-0.06667	3.4087	-0.06669	-0.06669	30.9568	-0.98572	-0.43899	-0.43984	-0.43902	-0.43986	-0.43986
31.003	1.73732	4.27103	-0.06666	4.27102	-0.06669	-0.06669	31.0068	-13.8214	-0.43834	-0.43981	-0.43837	-0.43984	-0.43984
31.053	3.23791	5.31391	-0.06664	5.31386	-0.06669	-0.06669	31.0568	-11.4786	-0.43726	-0.43977	-0.43731	-0.43982	-0.43982
31.103	8.50135	6.56625	-0.06662	6.56619	-0.06669	-0.06669	31.1068	16.6357	-0.43548	-0.43973	-0.43556	-0.43981	-0.43981
31.153	9.23805	8.05965	-0.06658	8.05951	-0.06669	-0.06669	31.1568	6.29999	-0.43258	-0.43967	-0.43269	-0.43979	-0.43979
31.203	2.43664	9.82772	-0.06652	9.82754	-0.06669	-0.06669	31.2068	-16.3786	-0.42791	-0.4396	-0.42808	-0.43977	-0.43977
31.253	1.93176	11.9061	-0.06643	11.9059	-0.06669	-0.06669	31.2568	-15.2214	-0.4205	-0.4395	-0.42075	-0.43975	-0.43975
31.303	23.7703	14.3317	-0.06629	14.3313	-0.06669	-0.06669	31.3068	9.39999	-0.40887	-0.43936	-0.40924	-0.43973	-0.43973
31.353	26.9216	17.1416	-0.06608	17.141	-0.0667	-0.0667	31.3568	13.3286	-0.39086	-0.43918	-0.3914	-0.43971	-0.43971
31.403	2.14984	20.3731	-0.06578	20.3722	-0.0667	-0.0667	31.4068	-17.9061	-0.36335	-0.43892	-0.36413	-0.4397	-0.4397
31.453	25.2054	24.0614	-0.06533	24.0601	-0.0667	-0.0667	31.4568	-3.01227	-0.32189	-0.43855	-0.32302	-0.43968	-0.43968
31.503	-5.20922	28.2394	-0.06467	28.2375	-0.0667	-0.0667	31.5068	27.7439	-0.26026	-0.43804	-0.26188	-0.43966	-0.43966
31.553	46.9156	32.9361	-0.06371	32.9331	-0.0667	-0.0667	31.5568	6.66428	-0.16991	-0.43733	-0.17221	-0.43964	-0.43964
31.603	62.8425	38.1745	-0.06233	38.1702	-0.0667	-0.0667	31.6068	-21.8286	-0.03925	-0.43634	-0.04253	-0.43962	-0.43962
31.653	24.5981	43.9712	-0.06034	43.9647	-0.0667	-0.0667	31.6568	-9.98571	0.14708	-0.43496	0.14244	-0.4396	-0.4396
31.703	75.5263	50.3334	-0.05751	50.3242	-0.0667	-0.0667	31.7068	16.9	0.40908	-0.43305	0.40254	-0.43959	-0.43959
31.753	33.483	57.2592	-0.05349	57.2461	-0.06671	-0.06671	31.7568	10.9214	0.77233	-0.43041	0.76317	-0.43957	-0.43957
31.803	74.1112	64.7351	-0.04782	64.7162	-0.06671	-0.06671	31.8068	-10.9357	1.26884	-0.42679	1.25608	-0.43955	-0.43955
31.853	104.643	72.7344	-0.03989	72.7077	-0.06671	-0.06671	31.8568	-8.89286	1.93786	-0.42183	1.92018	-0.43953	-0.43953
31.903	58.1693	81.2181	-0.02885	81.1801	-0.06671	-0.06671	31.9068	0.47142	2.82647	-0.41509	2.80204	-0.43951	-0.43951
31.953	113.469	90.1317	-0.01359	90.0786	-0.06671	-0.06671	31.9568	10.412	3.9896	-0.40597	3.95609	-0.43949	-0.43949
32.003	78.3642	99.4084	0.00738	99.3341	-0.06671	-0.06671	32.0068	-5.84112	5.48991	-0.39368	5.44416	-0.43948	-0.43948
32.053	93.9282	108.966	0.03601	108.863	-0.06671	-0.06671	32.0568	2.99151	7.39685	-0.37722	7.33453	-0.43946	-0.43946
32.103	111.761	118.71	0.07485	118.568	-0.06671	-0.06671	32.1068	-9.60442	9.78411	-0.35527	9.69988	-0.43944	-0.43944
32.153	150.698	128.534	0.1272	128.34	-0.06668	-0.06671	32.1568	18.971	12.7278	-0.32616	12.6145	-0.43942	-0.43942
32.203	132.467	138.322	0.19731	138.058	-0.06666	-0.06672	32.2068	8.66088	16.302	-0.28776	16.1504	-0.4394	-0.4394
32.253	128.768	147.952	0.29061	147.594	-0.06664	-0.06672	32.2568	22.6935	20.5743	-0.23737	20.3724	-0.43938	-0.43938
32.303	159.14	157.295	0.41397	156.814	-0.06661	-0.06672	32.3068	33.0118	25.6003	-0.1716	25.3324	-0.43936	-0.43936
32.353	170.18	166.223	0.57605	165.58	-0.06655	-0.06672	32.3568	4.93016	31.4165	-0.0862	31.0633	-0.43935	-0.43935
32.403	178.054	174.61	0.78761	173.755	-0.06648	-0.06672	32.4068	61.6199	38.0358	0.02409	37.5723	-0.43933	-0.43933
32.453	174.861	182.337	1.06199	181.208	-0.06637	-0.06672	32.4568	29.9097	45.4403	0.16577	44.8352	-0.43931	-0.43931
32.503	202.104	189.295	1.41553	187.812	-0.06621	-0.06672	32.5068	76.1995	53.5769	0.34681	52.791	-0.43929	-0.43929
32.553	189.346	195.391	1.86812	193.455	-0.06599	-0.06672	32.5568	58.9464	62.3549	0.5769	61.3384	-0.43927	-0.43927
32.603	237.827	200.547	2.44372	198.036	-0.06567	-0.06673	32.6068	70.1218	71.6416	0.86775	70.3344	-0.43925	-0.43925
32.653	194.603	204.712	3.171	201.473	-0.06522	-0.06673	32.6568	53.8974	81.2684	1.23343	79.5956	-0.43924	-0.43924
32.703	231.651	207.856	4.08389	203.703	-0.06459	-0.06673	32.7068	116.844	91.0323	1.69069	88.9025	-0.43918	-0.43922
32.753	210.962	209.977	5.22222	204.685	-0.0637	-0.06673	32.7568	117.791	100.705	2.25938	98.0065	-0.43914	-0.4392
32.803	204.306	211.105	6.63226	204.402	-0.06247	-0.06673	32.8068	102.852	110.043	2.96279	106.64	-0.4391	-0.43918
32.853	200.749	211.298	8.36725	202.858	-0.06076	-0.06673	32.8568	92.7422	118.798	3.82809	114.531	-0.43904	-0.43916
32.903	242.898	210.645	10.4878	200.082	-0.05841	-0.06673	32.9068	131.689	126.738	4.88669	121.412	-0.43896	-0.43914
32.953	164.07	209.265	13.0622	196.125	-0.05518	-0.06673	32.9568	160.293	133.655	6.17463	127.041	-0.43885	-0.43913
33.003	196.28	207.307	16.1664	191.058	-0.05078	-0.06673	33.0068	167.869	139.383	7.73295	131.211	-0.4387	-0.43911
33.053	168.553	204.944	19.884	184.972	-0.0448	-0.06674	33.0568	152.93	143.814	9.60789	133.766	-0.43849	-0.43909
33.103	194.162	202.376	24.3058	177.973	-0.03672	-0.06674	33.1068	150.677	146.899	11.8512	134.608	-0.4382	-0.43907
33.153	195.871	199.818	29.5287	170.181	-0.02586	-0.06674	33.1568	104.824	148.664	14.5202	133.703	-0.43779	-0.43905
33.203	186.98	197.502	35.655	161.725	-0.01132	-0.06674	33.2068	102.57	149.207	17.6777	131.089	-0.43721	-0.43903
33.253	218.426	195.671	42.7904	152.739	0.00803	-0.06674	33.2568	147.46	148.696	21.3918	126.863	-0.4364	-0.43901
33.303	248.141	194.571	51.0423	143.361	0.03367	-0.06674	33.3068	152.493	147.363	25.7358	121.185	-0.43527	-0.439
33.353	197.084	194.445	60.517	133.727	0.06746	-0.06674	33.3568	140.44	145.494	30.7871	114.263	-0.43368	-0.43898
33.403	196.261	195.532	71.3166	123.97	0.1118	-0.06674	33.4068	161.101	143.415	36.6269	106.341	-0.43148	-0.43896
33.453	157.999	198.053	83.5363	114.213	0.16966	-0.06675	33.4568	157.248	141.474	43.3387	97.6858	-0.42842	-0.43894
33.503	232.713	202.212	97.2596	104.574	0.24481	-0.06675	33.5068	111.538	140.031	51.0072	88.57	-0.4242	-0.43892
33.553	175.32	208.187	112.555	95.1566	0.34193	-0.06675	33.5568	144.056	139.436	59.7164	79.2606	-0.4184	-0.4389
33.603	210.465	216.123	129.471	86.0512	0.4668	-0.06675	33.6068	197.774	140.021	69.548	70.0054	-0.41049	-0.43889
33.653	239.913	226.129	148.034	77.3355	0.62657	-0.06675	33.6568	149.407	142.08	80.5792	61.0226	-0.39973	-0.43887
33.703	259.564	238.275	168.239	69.0722	0.82995	-0.06675	33.7068	147.44	145.867	92.8798	52.4943	-0.38517	-0.43885
33.753	257.548	252.583	190.052	61.3097	1.08757	-0.06675	33.7568	166.158	151.584	106.51	44.562	-0.36559	-0.43883
33.803	313.771	269.029	213.401	54.0822	1.41223	-0.06675	33.8068	135.534	159.382	121.518	37.3254	-0.33938	-0.43881
33.853	302.027	287.543	238.179	47.4107	1.81932	-0.06674	33.8568	127.023	169.354	137.936	30.8441	-0.30448	-0.43879
33.903	267.212	308	264.236	41.3041	2.32719	-0.06674	33.9068	211.656	181.54	155.78	25.1413	-0.25826	-0.43878
33.953	291.433	330.234	291.382	35.7604	2.95757	-0.06673	33.9568	186.003	195.93	175.041	20.2086	-0.19736	-0.43876
34.003	326.225	354.022	319.384	30.7678	3.73605	-0.06672	34.0068	202.835	212.463	195.691	16.0124	-0.11754	-0.43874
34.053	371.889	379.108	347.975	26.3071	4.69248	-0.0667	34.0568	208.868	231.039	217.675	12.5	-0.01348	-0.43872
34.103	416.392	405.193	376.846	22.3524	5.86155	-0.06667	34.1068	230.158	251.514	240.909	9.60646	0.12145	-0.4387
34.153	467.567	431.95	405.661	18.873	7.28317	-0.06662	34.1568	251.848	273.714	265.281	7.25952	0.29547	-0.43868
34.203	498.713	459.027	434.055	15.8347	9.00299	-0.06656	34.2068	331.509	297.433	290.652	5.3849	0.51872	-0.43866
34.253	526.662	486.054	461.646	13.2014	11.0728	-0.06647	34.2568	318.684	322.439	316.849	3.91002	0.80358	-0.43864
34.303	475.972	512.661	488.041	10.9358	13.5508	-0.06634	34.3068	392.46	348.484	343.674	2.76684	1.1651	-0.43862
34.353	511.586	538.482	512.845	9.00073	16.502	-0.06616	34.3568	378.635	375.292	370.899	1.89374	1.62143	-0.43859
34.403	546.038	563.164	535.673	7.35983	19.9982	-0.0659	34.4068	391.354	402.582	398.274	1.2366	2.19432	-0.43856
34.453	592.228	586.387	556.155	5.9783	24.1183	-0.06553	34.4568	451.786	430.06	425.524	0.74911	2.90963	-0.43853
34.503	593.286	607.858	573.951	4.82338	28.9479	-0.06501	34.5068	452.647	457.428	452.361	0.39264	3.7979	-0.43849
34.553	608.045	627.338	588.759	3.86468	34.5786	-0.06429	34.5568	446.337	484.388	478.48	0.13568	4.89491	-0.43844
34.603	633.874	644.64	600.32	3.07441	41.1082	-0.0633	34.6068	541.998	510.644	503.571	-0.04694	6.24228	-0.43837
34.653	653.605	659.636	608.432	2.42749	48.639	-0.06192	34.6568	563.659	535.913	527.323	-0.17491	7.88804	-0.43828
34.703	682.072	672.268	612.948	1.90157	57.2771	-0.06005	34.7068	562.692	559.93	549.429	-0.26334	9.88713	-0.43816
34.753	698.842	682.539	613.789	1.47695	67.1308	-0.05749	34.7568	603.011	582.451	569.596	-0.32358	12.3019	-0.43799
34.803	722.949	690.529	610.938	1.13645	78.3085	-0.05403	34.8068	602.672	603.261	587.545	-0.36407	15.2025	-0.43776
34.853	720.988	696.381	604.448	0.86526	90.917	-0.04937	34.8568	592.562	622.179	603.025	-0.39089	18.6671	-0.43743
34.903	681.256	700.3	594.433	0.65074	105.059	-0.04312	34.9068	619.823	639.065	615.813	-0.40842	22.7821	-0.43696
34.953	719.062	702.551	581.074	0.48218	120.829	-0.03481	34.9568	693.798	653.825	625.725	-0.41971	27.6417	-0.43632
35.003	667.828	703.443	564.602	0.35062	138.314	-0.02381	35.0068	621.802	666.413	632.612	-0.42689	33.3479	-0.43541
35.053	663.827	703.326	545.301	0.24863	157.585	-0.00932	35.0568	669.206	676.833	636.373	-0.43139	40.0096	-0.43415
35.103	726.6	702.574	523.496	0.17009	178.698	0.00965	35.1068	700.982	685.142	636.952	-0.43416	47.7419	-0.43241
35.153	691.002	701.576	499.544	0.11001	201.688	0.03434	35.1568	681.014	691.452	634.339	-0.43585	56.6643	-0.43
35.203	725.376	700.721	473.823	0.06435	226.567	0.06631	35.2068	668.676	695.925	628.574	-0.43686	66.8995	-0.4267
35.253	708.947	700.386	446.727	0.02988	253.321	0.10746	35.2568	726.28	698.769	619.743	-0.43745	78.5707	-0.4222
35.303	692.416	700.92	418.65	0.00403	281.905	0.16014	35.3068	700.055	700.237	607.977	-0.43779	91.7996	-0.41611
35.353	723.389	702.636	389.981	-0.01523	312.243	0.22718	35.3568	713.859	700.619	593.447	-0.43798	106.703	-0.40788
35.403	727.296	705.798	361.091	-0.02948	344.223	0.31203	35.4068	665.492	700.234	576.365	-0.43808	123.39	-0.39687
35.453	680.03	710.612	332.333	-0.03996	377.7	0.41879	35.4568	714.039	699.423	556.97	-0.43812	141.958	-0.38219
35.503	690.466	717.22	304.027	-0.04762	412.488	0.55236	35.5068	684.614	698.535	535.533	-0.43814	162.488	-0.36277
35.553	723.106	725.694	276.461	-0.05318	448.368	0.71852	35.5568	691.504	697.924	512.342	-0.43815	185.043	-0.33721
35.603	728.413	736.033	249.883	-0.05718	485.083	0.92401	35.6068	717.708	697.933	487.7	-0.43814	209.661	-0.3038
35.653	764.79	748.163	224.502	-0.06005	522.344	1.1767	35.6568	672.512	698.884	461.917	-0.43813	236.351	-0.26037
35.703	789.471	761.942	200.487	-0.0621	559.83	1.48561	35.7068	730.487	701.07	435.305	-0.43811	265.093	-0.2043
35.753	739.646	777.156	177.964	-0.06354	597.193	1.86105	35.7568	686.149	704.744	408.17	-0.43809	295.83	-0.13234
35.803	755.423	793.535	157.021	-0.06456	634.063	2.31467	35.8068	703.296	710.11	380.808	-0.43808	328.466	-0.04058
35.853	839.577	810.758	137.71	-0.06527	670.053	2.85954	35.8568	735.871	717.315	353.498	-0.43806	362.865	0.07569
35.903	812.594	828.457	120.046	-0.06576	704.767	3.51012	35.9068	743.875	726.446	326.501	-0.43804	398.847	0.2221
35.953	907.522	846.238	104.018	-0.0661	737.803	4.28229	35.9568	751.937	737.524	300.052	-0.43802	436.191	0.40528
36.003	893.749	863.682	89.5872	-0.06633	768.767	5.19332	36.0068	706.512	750.501	274.361	-0.438	474.631	0.63299
36.053	879.807	880.364	76.6932	-0.06649	797.275	6.26165	36.0568	779.945	765.263	249.609	-0.43798	513.862	0.91427
36.103	904.269	895.864	65.2589	-0.0666	822.964	7.50686	36.1068	776.863	781.623	225.948	-0.43797	553.539	1.25944
36.153	926.266	909.775	55.1938	-0.06667	845.499	8.94932	36.1568	836.496	799.34	203.501	-0.43795	593.282	1.68031
36.203	899.894	921.721	46.3988	-0.06672	864.578	10.61	36.2068	871.328	818.11	182.361	-0.43793	632.684	2.1901
36.253	885.519	931.356	38.7689	-0.06675	879.943	12.5099	36.2568	834.075	837.582	162.592	-0.43791	671.312	2.80358
36.303	968.722	938.384	32.1968	-0.06677	891.384	14.6698	36.3068	853.222	857.367	144.233	-0.43789	708.72	3.53694
36.353	954.689	942.559	26.576	-0.06679	898.739	17.1097	36.3568	882.083	877.038	127.3	-0.43787	744.455	4.40782
36.403	974.459	943.692	21.8022	-0.0668	901.908	19.8481	36.4068	871.573	896.159	111.784	-0.43786	778.064	5.43506
36.453	889.652	941.656	17.7759	-0.06681	900.845	22.9015	36.4568	954.349	914.28	97.6595	-0.43784	809.106	6.63858
36.503	895.546	936.385	14.4035	-0.06681	895.565	26.2834	36.5068	889.981	930.96	84.8839	-0.43782	837.162	8.03903
36.553	916.909	927.878	11.598	-0.06682	886.142	30.004	36.5568	896.071	945.776	73.4008	-0.4378	861.841	9.65744
36.603	921.273	916.192	9.27995	-0.06682	872.709	34.0692	36.6068	958.589	958.327	63.1434	-0.43778	882.793	11.5147
36.653	891.399	901.441	7.37756	-0.06682	855.449	38.4798	36.6568	1030.94	968.258	54.0371	-0.43776	899.714	13.6313
36.703	903.027	883.791	5.82675	-0.06682	834.6	43.2309	36.7068	999.254	975.258	46.0015	-0.43774	912.355	16.0261
36.753	883.419	863.458	4.57098	-0.06682	810.442	48.3114	36.7568	926.344	979.074	38.9532	-0.43773	920.529	18.7162
36.803	837.106	840.692	3.56086	-0.06683	783.294	53.7033	36.8068	952.091	979.513	32.8074	-0.43771	924.114	21.7161
36.853	786.654	815.775	2.7537	-0.06683	753.506	59.3813	36.8568	1007.29	976.446	27.4802	-0.43769	923.054	25.0364
36.903	793.402	789.013	2.11296	-0.06683	721.453	65.3126	36.9068	991.328	969.815	22.8893	-0.43767	917.367	28.6836
36.953	739.244	760.722	1.60766	-0.06683	687.525	71.4568	36.9568	927.703	959.628	18.9558	-0.43765	907.138	32.6589
37.003	716.883	731.232	1.21177	-0.06683	652.121	77.7662	37.0068	903.022	945.957	15.605	-0.43763	892.519	36.9577
37.053	747.359	700.863	0.90361	-0.06683	615.64	84.186	37.0568	890.34	928.936	12.7667	-0.43762	873.726	41.5686
37.103	672.96	669.929	0.6653	-0.06683	578.475	90.6548	37.1068	881.058	908.759	10.3762	-0.4376	851.035	46.473
37.153	650.091	638.727	0.48219	-0.06683	541.005	97.1056	37.1568	897.634	885.664	8.37417	-0.43758	824.771	51.6447
37.203	558.578	607.532	0.3424	-0.06683	503.59	103.467	37.2068	869.495	859.935	6.70688	-0.43756	795.303	57.0494
37.253	599.036	576.597	0.23637	-0.06684	466.565	109.663	37.2568	845.842	831.885	5.32609	-0.43754	763.037	62.6453
37.303	586.526	546.142	0.15647	-0.06684	430.234	115.618	37.3068	842.589	801.849	4.1889	-0.43752	728.404	68.3824
37.353	512.974	516.356	0.09663	-0.06684	394.873	121.253	37.3568	734.507	770.186	3.25751	-0.43751	691.85	74.2036
37.403	461.45	487.397	0.05211	-0.06684	360.718	126.492	37.4068	779.483	737.249	2.49887	-0.43749	653.83	80.0454
37.453	442.356	459.386	0.01919	-0.06684	327.972	131.262	37.4568	692.372	703.393	1.88433	-0.43747	614.795	85.8386
37.503	409.425	432.423	-0.00499	-0.06684	296.8	135.494	37.5068	699.462	668.96	1.38922	-0.43745	575.185	91.5098
37.553	447.566	406.567	-0.02264	-0.06684	267.331	139.125	37.5568	692.066	634.272	0.99251	-0.43743	535.423	96.9827
37.603	406.834	381.857	-0.03545	-0.06684	239.658	142.101	37.6068	653.327	599.635	0.67636	-0.43741	495.905	102.18
37.653	342.229	358.306	-0.04468	-0.06685	213.842	144.375	37.6568	549.103	565.317	0.42578	-0.4374	456.993	107.024
37.703	334.122	335.904	-0.05129	-0.06685	189.911	145.912	37.7068	510.307	531.561	0.22824	-0.43738	419.017	111.441
37.753	340.016	314.632	-0.056	-0.06685	167.866	146.688	37.7568	509.511	498.573	0.07334	-0.43736	382.263	115.361
37.803	304.473	294.449	-0.05932	-0.06685	147.684	146.691	37.8068	450.029	466.523	-0.04746	-0.43734	346.978	118.719
37.853	263.725	275.311	-0.06166	-0.06685	129.318	145.921	37.8568	419.662	435.557	-0.14117	-0.43732	313.363	121.46
37.903	247.575	257.164	-0.0633	-0.06685	112.703	144.39	37.9068	415.123	405.778	-0.21347	-0.4373	281.579	123.538
37.953	261.326	239.952	-0.06443	-0.06685	97.7617	142.122	37.9568	341.156	377.264	-0.26895	-0.43728	251.742	124.916
38.003	231.44	223.622	-0.06522	-0.06685	84.402	139.152	38.0068	361.074	350.064	-0.31131	-0.43727	223.93	125.57
38.053	233.955	208.119	-0.06575	-0.06685	72.5249	135.526	38.0568	311.107	324.204	-0.34347	-0.43725	198.184	125.49
38.103	186.414	193.392	-0.06612	-0.06686	62.0254	131.299	38.1068	301.911	299.692	-0.36776	-0.43723	174.509	124.677
38.153	172.339	179.396	-0.06637	-0.06686	52.7955	126.533	38.1568	262.686	276.516	-0.38601	-0.43721	152.884	123.144
38.203	158.938	166.09	-0.06653	-0.06686	44.7267	121.297	38.2068	264.148	254.65	-0.39964	-0.43719	133.257	120.918
38.253	143.81	153.443	-0.06665	-0.06686	37.7116	115.665	38.2568	239.752	234.061	-0.40977	-0.43717	115.557	118.038
38.303	130.25	141.425	-0.06672	-0.06686	31.6457	109.712	38.3068	196.984	214.705	-0.41726	-0.43716	99.6963	114.552
38.353	119.591	130.013	-0.06677	-0.06686	26.4291	103.517	38.3568	188.817	196.54	-0.42276	-0.43714	85.5702	110.519
38.403	110.201	119.191	-0.0668	-0.06686	21.9668	97.1572	38.4068	188.107	179.516	-0.42679	-0.43712	73.0662	106.002
38.453	99.3556	108.943	-0.06683	-0.06686	18.1701	90.7068	38.4568	161.322	163.584	-0.42971	-0.4371	62.0648	101.075
38.503	89.2156	99.2614	-0.06684	-0.06687	14.9569	84.2378	38.5068	148.784	148.697	-0.43182	-0.43708	52.4434	95.8114
38.553	81.9325	90.136	-0.06687	-0.06687	12.2518	77.8174	38.5568	133.108	134.808	-0.43334	-0.43706	44.0785	90.2888
38.603	74.8699	81.5602	-0.06687	-0.06687	9.98641	71.5069	38.6068	122.075	121.873	-0.43442	-0.43705	36.8488	84.5846
38.653	71.5587	73.5273	-0.06687	-0.06687	8.09917	65.3611	38.6568	93.8412	109.85	-0.43519	-0.43703	30.6365	78.7747
38.703	65.2716	66.0297	-0.06687	-0.06687	6.53512	59.4279	38.7068	134.074	98.6994	-0.43573	-0.43701	25.3294	72.9317
38.753	59.3008	59.0602	-0.06687	-0.06687	5.24562	53.7478	38.7568	93.4494	88.3832	-0.4361	-0.43699	20.8214	67.1236
38.803	53.3848	52.6083	-0.06687	-0.06687	4.18794	48.3535	38.8068	103.682	78.8641	-0.43636	-0.43697	17.0141	61.4127
38.853	46.8483	46.6622	-0.06687	-0.06687	3.32487	43.2704	38.8568	83.286	70.1086	-0.43653	-0.43695	13.8169	55.8546
38.903	42.1364	41.2077	-0.06687	-0.06687	2.62419	38.5166	38.9068	59.0615	62.0814	-0.43665	-0.43693	11.1469	50.4973
38.953	38.6033	36.2282	-0.06688	-0.06688	2.05825	34.1032	38.9568	55.6084	54.7484	-0.43672	-0.43692	8.92989	45.3813
39.003	32.3738	31.7055	-0.06688	-0.06688	1.60346	30.0353	39.0068	47.7839	48.0753	-0.43677	-0.4369	7.09916	40.5389
39.053	26.4417	27.6186	-0.06688	-0.06688	1.23985	26.3119	39.0568	38.1594	42.0273	-0.43679	-0.43688	5.59583	35.9947
39.103	23.9755	23.9448	-0.06688	-0.06688	0.9506	22.9273	39.1068	46.9635	36.5707	-0.4368	-0.43686	4.36817	31.7657
39.153	21.9898	20.6599	-0.06688	-0.06688	0.72166	19.8713	39.1568	30.2533	31.6697	-0.4368	-0.43684	3.37114	27.8617
39.203	18.7097	17.7386	-0.06688	-0.06688	0.54137	17.1304	39.2068	15.4573	27.2888	-0.4368	-0.43682	2.56585	24.2861
39.253	17.2839	15.1551	-0.06688	-0.06688	0.4001	14.6882	39.2568	16.49	23.3923	-0.43681	-0.43681	1.91899	21.0363
39.303	14.9611	12.8829	-0.06688	-0.06688	0.28996	12.5261	39.3068	29.0083	19.944	-0.43679	-0.43679	1.40221	18.1051
39.353	12.7862	10.8956	-0.06689	-0.06689	0.20452	10.6242	39.3568	3.84093	16.909	-0.43677	-0.43677	0.9916	15.4807
39.403	10.7737	9.16718	-0.06689	-0.06689	0.13856	8.96169	39.4068	7.33064	14.2519	-0.43675	-0.43675	0.66711	13.1481
39.453	9.21691	7.6723	-0.06689	-0.06689	0.08791	7.51756	39.4568	40.6326	11.9385	-0.43673	-0.43673	0.41206	11.0897
39.503	7.27485	6.38691	-0.06689	-0.06689	0.0492	6.27084	39.5068	7.18523	9.9357	-0.43671	-0.43671	0.21268	9.28626
39.553	5.42523	5.2878	-0.06689	-0.06689	0.01976	5.20116	39.5568	4.61779	8.21146	-0.4367	-0.4367	0.05765	7.71717
39.603	4.62006	4.35333	-0.06689	-0.06689	-0.00252	4.28895	39.6068	2.78563	6.73585	-0.43668	-0.43668	-0.06225	6.36146
39.653	3.33874	3.56334	-0.06689	-0.06689	-0.0193	3.51572	39.6568	29.8214	5.48029	-0.43666	-0.43666	-0.15449	5.19812
39.703	2.51049	2.89924	-0.06689	-0.06689	-0.03186	2.86423	39.7068	12.45	4.41825	-0.43664	-0.43664	-0.22506	4.20665
39.753	1.6967	2.34423	-0.0669	-0.0669	-0.04124	2.31858	39.7568	-13.8286	3.52522	-0.43662	-0.43662	-0.27877	3.36734
39.803	0.67077	1.88298	-0.0669	-0.0669	-0.04819	1.86427	39.8068	13.9929	2.77874	-0.4366	-0.4366	-0.31942	2.66158
39.853	0.48759	1.50183	-0.0669	-0.0669	-0.05332	1.48825	39.8568	13.8107	2.15861	-0.43659	-0.43659	-0.35004	2.07207
39.903	0.69209	1.18866	-0.0669	-0.0669	-0.05709	1.17885	39.9068	8.96072	1.6465	-0.43657	-0.43657	-0.37296	1.58289
39.953	0.15681	0.93278	-0.0669	-0.0669	-0.05985	0.92574	39.9568	-3.98929	1.22615	-0.43655	-0.43655	-0.39004	1.17964
40.003	-0.33345	0.72493	-0.0669	-0.0669	-0.06186	0.71989	40.0068	-7.35358	0.88322	-0.43653	-0.43653	-0.40269	0.84937
40.053	1.14052	0.55704	-0.0669	-0.0669	-0.06331	0.55345	40.0568	7.60714	0.60513	-0.43651	-0.43651	-0.41202	0.58064
40.103	-4.62501	0.42218	-0.0669	-0.0669	-0.06436	0.41964	40.1068	8.02857	0.38103	-0.43649	-0.43649	-0.41885	0.36339
40.153	-1.33749	0.31448	-0.0669	-0.0669	-0.06511	0.31268	40.1568	-16.325	0.20152	-0.43647	-0.43647	-0.42383	0.18888
40.203	9.20209	0.22893	-0.06691	-0.06691	-0.06564	0.22767	40.2068	-23.4571	0.05862	-0.43646	-0.43646	-0.42744	0.0496
40.253	-1.1875	0.16138	-0.06691	-0.06691	-0.06603	0.1605	40.2568	9.54998	-0.05445	-0.43644	-0.43644	-0.43004	-0.06085
40.303	-9.20208	0.10833	-0.06691	-0.06691	-0.0663	0.10772	40.3068	27.1428	-0.14337	-0.43642	-0.43642	-0.4319	-0.14788
40.353	3.9375	0.0669	-0.06691	-0.06691	-0.06649	0.06648	40.3568	7.29644	-0.21286	-0.4364	-0.4364	-0.43323	-0.21603
40.403	6.26457	0.03473	-0.06691	-0.06691	-0.06662	0.03444	40.4068	-11.0321	-0.26684	-0.43638	-0.43638	-0.43417	-0.26906
40.453	-2.57917	0.00989	-0.06691	-0.06691	-0.06671	0.00969	40.4568	-21.3179	-0.30852	-0.43636	-0.43636	-0.43482	-0.31006
40.503	1.82502	-0.00918	-0.06691	-0.06691	-0.06678	-0.00932	40.5068	0.40714	-0.34049	-0.43635	-0.43635	-0.43528	-0.34156
40.553	0.54583	-0.02375	-0.06691	-0.06691	-0.06682	-0.02384	40.5568	24.2786	-0.36487	-0.43633	-0.43633	-0.43559	-0.36561
40.603	-8.42917	-0.03481	-0.06692	-0.06692	-0.06685	-0.03487	40.6068	3.26072	-0.38335	-0.43631	-0.43631	-0.43581	-0.38385
40.653	-1.12707	-0.04316	-0.06692	-0.06692	-0.06687	-0.0432	40.6568	-15.8714	-0.39727	-0.43629	-0.43629	-0.43595	-0.39761
40.703	4.80624	-0.04943	-0.06692	-0.06692	-0.06689	-0.04946	40.7068	-12.8393	-0.40768	-0.43627	-0.43627	-0.43604	-0.40791
40.753	-4.13335	-0.05414	-0.06692	-0.06692	-0.06692	-0.05414	40.7568	2.45714	-0.41543	-0.43625	-0.43625	-0.4361	-0.41558
40.803	2.57502	-0.05761	-0.06692	-0.06692	-0.06692	-0.05761	40.8068	17.6964	-0.42115	-0.43624	-0.43624	-0.43613	-0.42126
40.853	14.5667	-0.06018	-0.06692	-0.06692	-0.06692	-0.06018	40.8568	6.32501	-0.42536	-0.43622	-0.43622	-0.43615	-0.42543
40.903	-4.94793	-0.06206	-0.06692	-0.06692	-0.06692	-0.06206	40.9068	-13.2571	-0.42843	-0.4362	-0.4362	-0.43615	-0.42847
40.953	-15.6167	-0.06344	-0.06692	-0.06692	-0.06692	-0.06344	40.9568	-5.48572	-0.43065	-0.43618	-0.43618	-0.43615	-0.43068
41.003	5.78543	-0.06444	-0.06692	-0.06692	-0.06692	-0.06444	41.0068	14.1786	-0.43227	-0.43616	-0.43616	-0.43616	-0.43227
41.053	8.57916	-0.06516	-0.06693	-0.06693	-0.06693	-0.06516	41.0568	3.31071	-0.4334	-0.43614	-0.43614	-0.43614	-0.4334
41.103	-4.8771	-0.06568	-0.06693	-0.06693	-0.06693	-0.06568	41.1068	-19.3822	-0.43421	-0.43613	-0.43613	-0.43613	-0.43421
41.153	-4.65626	-0.06605	-0.06693	-0.06693	-0.06693	-0.06605	41.1568	0.14287	-0.43477	-0.43611	-0.43611	-0.43611	-0.43477
41.203	-2.94582	-0.06632	-0.06693	-0.06693	-0.06693	-0.06632	41.2068	20.3536	-0.43517	-0.43609	-0.43609	-0.43609	-0.43517
41.253	4.19585	-0.06651	-0.06693	-0.06693	-0.06693	-0.06651	41.2568	-10.0679	-0.43544	-0.43607	-0.43607	-0.43607	-0.43544
41.303	1.925	-0.06664	-0.06693	-0.06693	-0.06693	-0.06664	41.3068	-17.1179	-0.43562	-0.43605	-0.43605	-0.43605	-0.43562
41.353	-2.25416	-0.06673	-0.06693	-0.06693	-0.06693	-0.06673	41.3568	15.0464	-0.43574	-0.43603	-0.43603	-0.43603	-0.43574
41.403	7.92916	-0.0668	-0.06693	-0.06693	-0.06693	-0.0668	41.4068	12.9214	-0.43582	-0.43601	-0.43601	-0.43601	-0.43582
41.453	-3.12086	-0.06684	-0.06694	-0.06694	-0.06694	-0.06684	41.4568	-9.13215	-0.43586	-0.436	-0.436	-0.436	-0.43586
41.503	-9.0375	-0.06687	-0.06694	-0.06694	-0.06694	-0.06687	41.5068	-14.0464	-0.43589	-0.43598	-0.43598	-0.43598	-0.43589
41.553	5.87502	-0.0669	-0.06694	-0.06694	-0.06694	-0.0669	41.5568	3.10001	-0.4359	-0.43596	-0.43596	-0.43596	-0.4359
41.603	4.83334	-0.06691	-0.06694	-0.06694	-0.06694	-0.06691	41.6068	13.6036	-0.4359	-0.43594	-0.43594	-0.43594	-0.4359
41.653	-7.07918	-0.06692	-0.06694	-0.06694	-0.06694	-0.06692	41.6568	-2.20715	-0.4359	-0.43592	-0.43592	-0.43592	-0.4359
41.703	-0.14584	-0.06693	-0.06694	-0.06694	-0.06694	-0.06693	41.7068	-8.09285	-0.43589	-0.4359	-0.4359	-0.4359	-0.43589
41.753	11.7417	-0.06693	-0.06694	-0.06694	-0.06694	-0.06693	41.7568	2.11429	-0.43588	-0.43589	-0.43589	-0.43589	-0.43588
41.803	2.025	-0.06694	-0.06694	-0.06694	-0.06694	-0.06694	41.8068	2.02855	-0.43586	-0.43587	-0.43587	-0.43587	-0.43586
41.853	-11.175	-0.06695	-0.06695	-0.06695	-0.06695	-0.06695	41.8568	4.27142	-0.43584	-0.43585	-0.43585	-0.43585	-0.43584
41.903	-8.35	-0.06695	-0.06695	-0.06695	-0.06695	-0.06695	41.9068	-1.59998	-0.43583	-0.43583	-0.43583	-0.43583	-0.43583
41.953	0.91666	-0.06695	-0.06695	-0.06695	-0.06695	-0.06695	41.9568	-6.57141	-0.43581	-0.43581	-0.43581	-0.43581	-0.43581
--	--	--	--	--	--	--
--	--	--	--	--	--	--
--	--	--	--	--	--	--
--	--	--	--	--	--	--
--	--	--	--	--	--	--
--	--	--	--	--	--	--
--	--	--	--	--	--	--
--	--	--	--	--	--	--
--	--	--	--	--	--	--
--	--	--	--	--	--	--
--	--	--	--	--	--	--
--	--	--	--	--	--	--
--	--	--	--	--	--	--
--	--	--	--	--	--	--
--	--	--	--	--	--	--
--	--	--	--	--	--	--
--	--	--	--	--	--	--
--	--	--	--	--	--	--
--	--	--	--	--	--	--
--	--	--	--	--	--	--
--	--	--	--	--	--	--
--	--	--	--	--	--	--
--	--	--	--	--	--	--
--	--	--	--	--	--	--
--	--	--	--	--	--	--
--
--
--
--
--
--
--
--
--
--
--
--
--
--
--
--
--
--
--
--
--
--
--
--
--
--
--
--
--
--
--
--
--
--
--

## Sheet: Figure 3d
Energy (eV)	BTO	Energy (eV)	Ag-BTO	Energy (eV)	W-BTO	Energy (eV)	Ag.W-BTO	Energy (eV)	anatase TiO2
4766	0.000216	4766	0.000779	4766	0.000835	4766	0.00255	4768.8	0.01654
4771	0.000247	4771	0.000589	4771	0.000673	4771	0.00179	4773.81	0.01533
4776	0.000181	4776	0.000636	4776	0.000456	4776	0.0018	4778.79	0.0144
4781	0.000167	4781	0.000373	4781	0.000319	4781	0.000447	4783.8	0.01311
4786	0.00013	4786	0.000414	4786	0.000271	4786	0.000577	4788.81	0.01189
4791	0.000103	4791	0.000164	4791	7.6e-05	4791	0.000193	4793.84	0.01147
4796	0.000115	4796	7.6e-05	4796	8.7e-05	4796	-0.000233	4798.79	0.00944
4801	8.8e-05	4801	6e-06	4801	-0.000101	4801	-0.000292	4803.81	0.00875
4806	-0.0001	4806	-0.000126	4806	-0.000286	4806	-0.000679	4808.8	0.00791
4811	-2.8e-05	4811	-8.8e-05	4811	-0.000372	4811	-0.000611	4813.8	0.00678
4816	-0.000123	4816	-0.000272	4816	-0.000412	4816	-0.00096	4818.79	0.00589
4821	-0.000119	4821	-0.000322	4821	-0.000277	4821	-0.000828	4823.8	0.00518
4826	-0.000212	4826	-0.000486	4826	-0.000483	4826	-0.00144	4828.83	0.0043
4831	-0.00027	4831	-0.000576	4831	-0.000412	4831	-0.00134	4833.81	0.00395
4836	-0.000286	4836	-0.000621	4836	-0.000498	4836	-0.00129	4838.81	0.0029
4841	-0.000221	4841	-0.000698	4841	-0.000464	4841	-0.0015	4843.8	0.00224
4846	-0.000199	4846	-0.000705	4846	-0.000439	4846	-0.00144	4848.81	0.002
4851	-0.000201	4851	-0.0008	4851	-0.000455	4851	-0.00153	4853.81	0.00144
4856	-0.000147	4856	-0.000612	4856	-0.000423	4856	-0.00103	4858.81	0.000776946
4861	-0.000153	4861	-0.000613	4861	-0.00044	4861	-0.000989	4863.81	0.000662423
4866	-0.000106	4866	-0.000494	4866	-0.000314	4866	-0.000468	4868.79	-0.000312594
4871	-0.000189	4871	-0.000426	4871	-0.000195	4871	-0.0004	4873.8	-0.000656539
4876	-0.000148	4876	-0.000274	4876	-0.000249	4876	-0.000143	4878.8	-0.000951582
4881	-5.1e-05	4881	-0.000166	4881	-6.6e-05	4881	-0.000203	4883.81	-0.00156
4886	-5.5e-05	4886	0.000152	4886	0.000154	4886	0.000177	4888.81	-0.00171
4891	8e-05	4891	0.000383	4891	0.000231	4891	0.000541	4893.81	-0.00182
4896	0.000132	4896	0.000573	4896	0.000359	4896	0.000713	4898.79	-0.00193
4901	0.000255	4901	0.000821	4901	0.000547	4901	0.00147	4903.81	-0.00175
4906	0.000355	4906	0.00102	4906	0.000778	4906	0.00209	4908.8	-0.00172
4911	0.000541	4911	0.00129	4911	0.0011	4911	0.00301	4913.8	-0.00193
4916	0.000688	4916	0.00168	4916	0.00137	4916	0.00324	4918.85	-0.00152
4917	0.000709	4917	0.0018	4917	0.00142	4917	0.00346	4919.81	-0.00169
4918	0.000667	4918	0.00186	4918	0.00146	4918	0.00313	4920.8	-0.00161
4919	0.000696	4919	0.00187	4919	0.00152	4919	0.00323	4921.8	-0.00178
4920	0.000662	4920	0.00196	4920	0.00155	4920	0.00308	4922.8	-0.00178
4921	0.000708	4921	0.00204	4921	0.00152	4921	0.00364	4923.81	-0.0017
4922	0.000756	4922	0.00214	4922	0.00163	4922	0.00392	4924.8	-0.00168
4923	0.000876	4923	0.00217	4923	0.00172	4923	0.00412	4925.8	-0.00155
4924	0.000957	4924	0.00229	4924	0.00177	4924	0.0042	4926.8	-0.0012
4925	0.000962	4925	0.00243	4925	0.00191	4925	0.00469	4927.8	-0.00149
4926	0.00102	4926	0.00248	4926	0.00192	4926	0.00495	4928.8	-0.00138
4927	0.00109	4927	0.00251	4927	0.00202	4927	0.00496	4929.8	-0.0012
4928	0.00119	4928	0.00261	4928	0.0021	4928	0.0052	4930.8	-0.0013
4929	0.00121	4929	0.00275	4929	0.00213	4929	0.00538	4931.81	-0.00124
4930	0.00132	4930	0.00284	4930	0.00221	4930	0.00567	4932.8	-0.00125
4931	0.00137	4931	0.00289	4931	0.00222	4931	0.00585	4933.83	-0.00136
4932	0.00153	4932	0.00301	4932	0.00231	4932	0.006	4934.8	-0.00105
4933	0.00158	4933	0.00307	4933	0.0025	4933	0.0063	4935.8	-0.000983999
4934	0.00166	4934	0.00317	4934	0.00253	4934	0.00625	4936.8	-0.000914323
4935	0.00176	4935	0.00336	4935	0.00265	4935	0.00637	4937.8	-0.000985881
4936	0.00184	4936	0.00352	4936	0.00273	4936	0.0069	4938.8	-0.000965254
4937	0.00195	4937	0.00354	4937	0.00279	4937	0.00709	4939.8	-0.000584032
4938	0.00202	4938	0.0037	4938	0.00293	4938	0.00734	4940.8	-0.000481478
4939	0.00216	4939	0.00377	4939	0.00299	4939	0.00752	4941.81	-0.000177346
4940	0.00227	4940	0.00398	4940	0.00311	4940	0.00827	4942.8	-0.00013611
4941	0.00244	4941	0.00418	4941	0.00322	4941	0.0082	4943.81	-0.000109579
4942	0.00252	4942	0.00425	4942	0.00333	4942	0.00873	4944.8	0.000136082
4943	0.00261	4943	0.00444	4943	0.00347	4943	0.00877	4945.81	0.00026957
4944	0.00275	4944	0.00462	4944	0.00359	4944	0.00887	4946.8	0.000446312
4945	0.00291	4945	0.00471	4945	0.00378	4945	0.00917	4947.8	0.000487571
4946	0.00314	4946	0.00494	4946	0.00394	4946	0.00954	4948.8	0.000866444
4947	0.00326	4947	0.00512	4947	0.00408	4947	0.00965	4949.2	0.00125
4948	0.00348	4948	0.00527	4948	0.00426	4948	0.01025	4949.61	0.00109
4949	0.0037	4949	0.00542	4949	0.00447	4949	0.01056	4949.99	0.000815321
4950	0.00391	4950	0.00558	4950	0.00462	4950	0.01102	4950.4	0.0013
4951	0.00414	4951	0.00576	4951	0.00492	4951	0.01115	4950.8	0.00192
4952	0.00444	4952	0.00604	4952	0.00508	4952	0.0112	4951.2	0.00184
4953	0.00476	4953	0.00637	4953	0.00534	4953	0.01136	4951.6	0.00196
4954	0.00506	4954	0.00671	4954	0.00556	4954	0.0117	4952	0.00258
4955	0.00547	4955	0.00718	4955	0.0059	4955	0.01199	4952.4	0.00233
4956	0.00582	4956	0.0074	4956	0.0062	4956	0.01233	4952.81	0.00208
4956.4	0.00602	4956.4	0.00755	4956.4	0.00629	4956.4	0.01269	4953.2	0.00203
4956.8	0.00624	4956.8	0.00768	4956.8	0.00639	4956.8	0.01303	4953.6	0.00182
4957.2	0.00641	4957.2	0.00781	4957.2	0.0065	4957.2	0.01314	4954	0.0025
4957.6	0.00662	4957.6	0.00793	4957.6	0.00667	4957.6	0.01355	4954.4	0.00225
4958	0.00683	4958	0.00823	4958	0.00677	4958	0.01411	4954.8	0.00254
4958.4	0.00712	4958.4	0.00836	4958.4	0.007	4958.4	0.014	4955.2	0.0025
4958.8	0.00738	4958.8	0.00854	4958.8	0.00719	4958.8	0.01416	4955.6	0.00289
4959.2	0.00766	4959.2	0.00874	4959.2	0.00743	4959.2	0.01452	4956.01	0.00283
4959.6	0.00792	4959.6	0.00903	4959.6	0.00762	4959.6	0.0148	4956.39	0.00293
4960	0.00819	4960	0.0093	4960	0.00789	4960	0.01516	4956.8	0.00321
4960.4	0.00852	4960.4	0.00956	4960.4	0.00811	4960.4	0.01552	4957.21	0.0035
4960.8	0.00887	4960.8	0.00984	4960.8	0.00835	4960.8	0.01571	4957.6	0.00357
4961.2	0.0093	4961.2	0.0101	4961.2	0.00867	4961.2	0.01618	4957.99	0.00373
4961.6	0.0097	4961.6	0.01041	4961.6	0.00896	4961.6	0.01622	4958.4	0.00384
4962	0.01009	4962	0.01071	4962	0.00928	4962	0.01702	4958.8	0.00408
4962.4	0.01062	4962.4	0.01109	4962.4	0.00964	4962.4	0.01721	4959.19	0.00469
4962.8	0.01115	4962.8	0.01152	4962.8	0.00993	4962.8	0.01765	4959.6	0.00504
4963.2	0.01177	4963.2	0.01194	4963.2	0.01043	4963.2	0.01846	4960	0.00523
4963.6	0.01238	4963.6	0.01244	4963.6	0.01093	4963.6	0.01891	4960.4	0.00526
4964	0.01325	4964	0.01297	4964	0.01147	4964	0.01931	4960.79	0.00559
4964.4	0.01424	4964.4	0.01365	4964.4	0.01207	4964.4	0.0199	4961.19	0.00599
4964.8	0.01522	4964.8	0.01446	4964.8	0.01284	4964.8	0.02061	4961.6	0.00659
4965.2	0.01655	4965.2	0.01538	4965.2	0.01376	4965.2	0.02176	4961.99	0.00674
4965.6	0.01817	4965.6	0.01652	4965.6	0.01489	4965.6	0.02295	4962.4	0.007
4966	0.0203	4966	0.01808	4966	0.01631	4966	0.02441	4962.81	0.0074
4966.4	0.02324	4966.4	0.02017	4966.4	0.01832	4966.4	0.02645	4963.2	0.00898
4966.8	0.02787	4966.8	0.02344	4966.8	0.02148	4966.8	0.02997	4963.6	0.00851
4967.2	0.03581	4967.2	0.02904	4967.2	0.02695	4967.2	0.03518	4963.99	0.00916
4967.6	0.05102	4967.6	0.03998	4967.6	0.03743	4967.6	0.04577	4964.4	0.00977
4968	0.08337	4968	0.06332	4968	0.06038	4968	0.06866	4964.8	0.01071
4968.4	0.1341	4968.4	0.09884	4968.4	0.09472	4968.4	0.10152	4965.2	0.01128
4968.8	0.14402	4968.8	0.10496	4968.8	0.10076	4968.8	0.10587	4965.6	0.0129
4969.2	0.11858	4969.2	0.08727	4969.2	0.0835	4969.2	0.08945	4966.01	0.01432
4969.6	0.11694	4969.6	0.08673	4969.6	0.08296	4969.6	0.08971	4966.39	0.0167
4970	0.14703	4970	0.10922	4970	0.10442	4970	0.11142	4966.8	0.01976
4970.4	0.18323	4970.4	0.13479	4970.4	0.12948	4970.4	0.13522	4967.21	0.02563
4970.8	0.20436	4970.8	0.15008	4970.8	0.14467	4970.8	0.14945	4967.59	0.03521
4971.2	0.22969	4971.2	0.16822	4971.2	0.16235	4971.2	0.16726	4968	0.05629
4971.6	0.2483	4971.6	0.18087	4971.6	0.17499	4971.6	0.17862	4968.4	0.0886
4972	0.23874	4972	0.17351	4972	0.16786	4972	0.17142	4968.8	0.10981
4972.4	0.21239	4972.4	0.15448	4972.4	0.14933	4972.4	0.15333	4969.2	0.10096
4972.8	0.19549	4972.8	0.14247	4972.8	0.13765	4972.8	0.14268	4969.6	0.08729
4973.2	0.20259	4973.2	0.14792	4973.2	0.14297	4973.2	0.14838	4970	0.09251
4973.6	0.22387	4973.6	0.16348	4973.6	0.15802	4973.6	0.16322	4970.4	0.11476
4974	0.23753	4974	0.17313	4974	0.1675	4974	0.17162	4970.8	0.13821
4974.4	0.23323	4974.4	0.17004	4974.4	0.16447	4974.4	0.16862	4971.2	0.16208
4974.8	0.21824	4974.8	0.15933	4974.8	0.15391	4974.8	0.15825	4971.6	0.18397
4975.2	0.2018	4975.2	0.14747	4975.2	0.14245	4975.2	0.14757	4972	0.19151
4975.6	0.18961	4975.6	0.13902	4975.6	0.13415	4975.6	0.13964	4972.39	0.18048
4976	0.18748	4976	0.13762	4976	0.13282	4976	0.13861	4972.81	0.16502
4976.4	0.19663	4976.4	0.14463	4976.4	0.13968	4976.4	0.14552	4973.2	0.162
4976.8	0.21745	4976.8	0.15991	4976.8	0.15467	4976.8	0.16035	4973.6	0.17271
4977.2	0.24709	4977.2	0.18212	4977.2	0.17623	4977.2	0.18205	4974	0.18572
4977.6	0.28249	4977.6	0.20891	4977.6	0.20228	4977.6	0.20709	4974.4	0.1894
4978	0.31186	4978	0.24024	4978	0.23318	4978	0.2366	4974.8	0.18326
4978.4	0.3488	4978.4	0.27553	4978.4	0.26824	4978.4	0.26989	4975.2	0.16953
4978.8	0.38319	4978.8	0.31186	4978.8	0.30403	4978.8	0.30448	4975.6	0.15774
4979.2	0.40859	4979.2	0.3488	4979.2	0.34121	4979.2	0.3401	4976.01	0.15085
4979.6	0.42404	4979.6	0.38319	4979.6	0.37524	4979.6	0.37286	4976.4	0.1535
4980	0.43839	4980	0.40859	4980	0.4005	4980	0.39645	4976.8	0.1637
4980.4	0.46181	4980.4	0.42404	4980.4	0.41581	4980.4	0.41106	4977.21	0.18213
4980.8	0.50159	4980.8	0.43839	4980.8	0.43014	4980.8	0.42487	4977.6	0.20664
4981.2	0.55831	4981.2	0.46181	4981.2	0.45338	4981.2	0.44829	4978	0.23663
4981.6	0.6282	4981.6	0.50159	4981.6	0.49312	4981.6	0.48768	4978.41	0.27051
4982	0.69934	4982	0.55831	4982	0.55022	4982	0.54455	4978.79	0.30528
4982.4	0.76148	4982.4	0.6282	4982.4	0.62067	4982.4	0.61498	4979.2	0.34174
4982.8	0.82155	4982.8	0.69934	4982.8	0.69253	4982.8	0.68629	4979.6	0.37553
4983.2	0.8882	4983.2	0.76148	4983.2	0.75511	4983.2	0.74951	4980	0.40191
4983.6	0.9592	4983.6	0.82155	4983.6	0.81579	4983.6	0.81369	4980.4	0.41898
4984	0.93559	4984	0.8882	4984	0.88372	4984	0.88599	4980.8	0.43164
4984.4	0.96843	4984.4	0.9592	4984.4	0.95509	4984.4	0.9655	4981.2	0.44955
4984.8	0.99724	4984.8	1.02947	4984.8	1.02585	4984.8	1.04587	4981.6	0.48205
4985.2	1.02214	4985.2	1.09381	4985.2	1.08967	4985.2	1.12041	4981.99	0.53303
4985.6	1.04011	4985.6	1.14941	4985.6	1.1443	4985.6	1.18793	4982.4	0.6028
4986	1.05569	4986	1.19576	4986	1.18972	4986	1.24525	4982.81	0.67805
4986.4	1.06581	4986.4	1.22808	4986.4	1.22109	4986.4	1.28679	4983.2	0.74861
4986.8	1.07275	4986.8	1.24345	4986.8	1.23571	4986.8	1.30683	4983.6	0.81627
4987.2	1.07445	4987.2	1.23977	4987.2	1.23126	4987.2	1.30136	4984	0.88482
4987.6	1.07121	4987.6	1.22294	4987.6	1.21488	4987.6	1.28002	4984.4	0.96143
4988	1.06561	4988	1.20254	4988	1.19509	4988	1.25313	4984.8	1.04242
4988.4	1.06018	4988.4	1.18641	4988.4	1.17961	4988.4	1.2317	4985.2	1.1201
4988.8	1.05769	4988.8	1.17656	4988.8	1.17011	4988.8	1.219	4985.6	1.19077
4989.2	1.05471	4989.2	1.16987	4989.2	1.16362	4989.2	1.21017	4986	1.25205
4989.6	1.05348	4989.6	1.16399	4989.6	1.15799	4989.6	1.20266	4986.4	1.29923
4990	1.05168	4990	1.15916	4990	1.15348	4990	1.19707	4986.81	1.32746
4990.4	1.04963	4990.4	1.15491	4990.4	1.14926	4990.4	1.19154	4987.21	1.33067
4990.8	1.04832	4990.8	1.14978	4990.8	1.14411	4990.8	1.18479	4987.6	1.31327
4991.2	1.04756	4991.2	1.14288	4991.2	1.13715	4991.2	1.17602	4988	1.28432
4991.6	1.04382	4991.6	1.13387	4991.6	1.12838	4991.6	1.16476	4988.4	1.25587
4992	1.04068	4992	1.12391	4992	1.11871	4992	1.15276	4988.8	1.23421
4992.4	1.03769	4992.4	1.11528	4992.4	1.10993	4992.4	1.14199	4989.2	1.21733
4992.8	1.03536	4992.8	1.10996	4992.8	1.10468	4992.8	1.13535	4989.6	1.20425
4993.2	1.03511	4993.2	1.10947	4993.2	1.10436	4993.2	1.13497	4990	1.19405
4993.6	1.03613	4993.6	1.11386	4993.6	1.10885	4993.6	1.14038	4990.4	1.18605
4994	1.03854	4994	1.12203	4994	1.11702	4994	1.15022	4990.8	1.1792
4994.4	1.04209	4994.4	1.13153	4994.4	1.12659	4994.4	1.16173	4991.21	1.17192
4994.8	1.04534	4994.8	1.13903	4994.8	1.13376	4994.8	1.1707	4991.6	1.16364
4995.2	1.04702	4995.2	1.14205	4995.2	1.13683	4995.2	1.17465	4991.99	1.15469
4995.6	1.047	4995.6	1.14088	4995.6	1.13574	4995.6	1.17355	4992.4	1.14673
4996	1.04672	4996	1.1389	4996	1.13373	4996	1.17086	4992.81	1.1424
4996.4	1.04605	4996.4	1.13844	4996.4	1.13333	4996.4	1.16997	4993.2	1.14363
4996.8	1.04672	4996.8	1.14095	4996.8	1.13586	4996.8	1.1729	4993.6	1.1513
4997.2	1.04904	4997.2	1.14624	4997.2	1.14122	4997.2	1.17916	4994	1.16377
4997.6	1.05136	4997.6	1.15356	4997.6	1.14856	4997.6	1.18865	4994.4	1.17914
4998	1.05393	4998	1.16237	4998	1.15721	4998	1.19949	4994.8	1.19322
4998.4	1.05653	4998.4	1.17116	4998.4	1.16591	4998.4	1.21032	4995.2	1.20174
4998.8	1.05896	4998.8	1.17915	4998.8	1.17375	4998.8	1.21976	4995.6	1.20482
4999.2	1.06118	4999.2	1.1856	4999.2	1.17986	4999.2	1.22826	4996	1.20426
4999.6	1.06278	4999.6	1.18975	4999.6	1.18383	4999.6	1.23324	4996.4	1.20316
5000	1.06325	5000	1.1916	5000	1.18546	5000	1.235	4996.8	1.20471
5000.4	1.06329	5000.4	1.19212	5000.4	1.18601	5000.4	1.23578	4997.2	1.20949
5000.8	1.06402	5000.8	1.19259	5000.8	1.18658	5000.8	1.23627	4997.6	1.21659
5001.2	1.06461	5001.2	1.19415	5001.2	1.18801	5001.2	1.23757	4998	1.22597
5001.6	1.06503	5001.6	1.19698	5001.6	1.191	5001.6	1.24166	4998.4	1.23536
5002	1.06497	5002	1.20118	5002	1.19503	5002	1.24661	4998.8	1.24469
5002.4	1.06687	5002.4	1.20542	5002.4	1.19904	5002.4	1.2518	4999.19	1.25234
5002.8	1.06777	5002.8	1.20867	5002.8	1.20246	5002.8	1.25577	4999.6	1.25729
5003.2	1.06859	5003.2	1.21025	5003.2	1.20412	5003.2	1.25778	5000	1.25975
5003.6	1.0689	5003.6	1.20914	5003.6	1.20288	5003.6	1.25618	5000.4	1.25888
5004	1.06827	5004	1.20512	5004	1.19862	5004	1.2504	5000.8	1.2577
5004.4	1.06605	5004.4	1.1978	5004.4	1.19146	5004.4	1.2413	5001.2	1.25677
5004.8	1.06355	5004.8	1.18705	5004.8	1.181	5004.8	1.228	5001.6	1.25804
5005.2	1.05949	5005.2	1.17383	5005.2	1.16807	5005.2	1.21128	5002	1.2602
5005.6	1.05531	5005.6	1.1598	5005.6	1.15421	5005.6	1.19377	5002.4	1.26421
5006.7	1.04221	5006.7	1.11642	5006.7	1.11119	5006.7	1.14006	5002.8	1.2675
5007.5	1.03201	5007.5	1.08741	5007.5	1.08262	5007.5	1.10562	5003.2	1.2694
5008.2	1.02279	5008.2	1.06179	5008.2	1.05679	5008.2	1.07517	5003.6	1.26898
5009	1.01462	5009	1.03887	5009	1.03383	5009	1.04835	5004.01	1.26451
5009.8	1.00597	5009.8	1.01783	5009.8	1.01298	5009.8	1.02418	5004.4	1.25611
5010.6	0.9963	5010.6	0.99384	5010.6	0.98928	5010.6	0.99705	5004.81	1.24454
5011.4	0.98405	5011.4	0.96669	5011.4	0.96165	5011.4	0.96651	5005.2	1.23098
5012.1	0.97245	5012.1	0.94254	5012.1	0.93778	5012.2	0.94006	5005.6	1.21395
5013	0.96318	5013	0.92435	5013	0.91944	5013	0.91958	5006	1.19647
5013.7	0.95697	5013.7	0.91245	5013.7	0.90759	5013.7	0.9063	5006.4	1.17875
5014.6	0.95334	5014.6	0.9072	5014.6	0.90227	5014.6	0.90069	5006.8	1.16135
5015.4	0.95276	5015.4	0.9069	5015.4	0.90205	5015.4	0.90037	5007.2	1.1443
5016.2	0.9544	5016.2	0.90931	5016.2	0.90472	5016.2	0.90267	5007.6	1.12787
5017.1	0.95595	5017.1	0.912	5017.1	0.90741	5017.1	0.90588	5008	1.11216
5017.9	0.95652	5017.9	0.91337	5017.9	0.90888	5017.9	0.90712	5008.4	1.09741
5018.8	0.95648	5018.8	0.91325	5018.8	0.90911	5018.8	0.90718	5008.8	1.08406
5019.6	0.95547	5019.6	0.91148	5019.6	0.90721	5019.6	0.90529	5009.54	1.06078
5020.5	0.95361	5020.5	0.90792	5020.5	0.90365	5020.5	0.90116	5010.3	1.03748
5021.3	0.95148	5021.3	0.90331	5021.3	0.89912	5021.3	0.89594	5011.05	1.01124
5022.2	0.94942	5022.2	0.8995	5022.2	0.89553	5022.2	0.89198	5011.82	0.98361
5023.1	0.94873	5023.1	0.8976	5023.1	0.89367	5023.1	0.89014	5012.59	0.96069
5024	0.94876	5024	0.89779	5024	0.89388	5024	0.89026	5013.36	0.94402
5024.9	0.94977	5024.9	0.89972	5024.9	0.89592	5024.9	0.89256	5014.16	0.93379
5025.8	0.95231	5025.8	0.90321	5025.8	0.89971	5025.8	0.89649	5014.95	0.92999
5026.7	0.95458	5026.7	0.908	5026.7	0.90461	5026.7	0.90131	5015.75	0.93111
5027.6	0.95799	5027.6	0.91342	5027.6	0.91009	5027.6	0.90699	5016.56	0.93406
5028.5	0.96116	5028.5	0.91853	5028.5	0.91524	5028.5	0.91268	5017.36	0.93634
5029.4	0.96351	5029.4	0.92356	5029.4	0.92047	5029.4	0.91794	5018.19	0.93681
5030.4	0.96553	5030.4	0.9281	5030.4	0.92502	5030.4	0.92297	5019.02	0.93567
5031.3	0.96735	5031.3	0.93202	5031.3	0.92908	5031.3	0.92736	5019.85	0.93314
5032.3	0.96915	5032.3	0.93544	5032.3	0.93263	5032.3	0.93077	5020.68	0.92907
5033.2	0.97118	5033.2	0.93874	5033.2	0.93617	5033.2	0.93475	5021.54	0.92594
5034.2	0.9729	5034.2	0.94194	5034.2	0.93934	5034.2	0.93766	5022.39	0.92262
5035.2	0.97388	5035.2	0.94438	5035.2	0.94198	5035.2	0.94027	5023.26	0.92225
5036.1	0.97429	5036.1	0.94591	5036.1	0.94363	5036.1	0.9414	5024.12	0.92307
5037.1	0.97472	5037.1	0.94737	5037.1	0.94516	5037.1	0.94306	5025	0.92703
5038.1	0.97619	5038.1	0.94923	5038.1	0.94723	5038.1	0.94492	5025.88	0.93148
5039.1	0.97704	5039.1	0.95285	5039.1	0.95092	5039.1	0.94905	5026.77	0.93714
5040.1	0.98027	5040.1	0.95858	5040.1	0.95667	5040.1	0.95503	5027.66	0.94275
5041.1	0.98355	5041.1	0.966	5041.1	0.96423	5041.1	0.96326	5028.56	0.9482
5042.2	0.98689	5042.2	0.97463	5042.2	0.97299	5042.2	0.97298	5029.48	0.95324
5043.2	0.99121	5043.2	0.98257	5043.2	0.98129	5043.2	0.98183	5030.38	0.95717
5044.2	0.99453	5044.2	0.98851	5044.2	0.98735	5044.2	0.98841	5031.32	0.96075
5045.3	0.99667	5045.3	0.99228	5045.3	0.99115	5045.3	0.99269	5032.24	0.96327
5046.3	0.99773	5046.3	0.99445	5046.3	0.99345	5046.3	0.99467	5033.17	0.96508
5047.4	0.99776	5047.4	0.99652	5047.4	0.99591	5047.4	0.99703	5034.14	0.96712
5048.4	0.99969	5048.4	0.99926	5048.4	0.99865	5048.4	0.99997	5035.08	0.9685
5049.5	1.00121	5049.5	1.00227	5049.5	1.00189	5049.5	1.00323	5036.03	0.96874
5050.6	1.00241	5050.6	1.00524	5050.6	1.005	5050.6	1.00609	5037.01	0.96856
5051.6	1.00304	5051.6	1.00763	5051.6	1.00743	5051.6	1.00874	5037.98	0.9689
5052.7	1.00455	5052.7	1.01061	5052.7	1.01037	5052.7	1.01159	5038.95	0.97112
5053.8	1.0065	5053.8	1.01463	5053.8	1.01471	5053.8	1.01634	5039.93	0.97514
5054.9	1.00999	5054.9	1.02072	5054.9	1.02087	5054.9	1.02303	5040.93	0.98229
5056	1.01301	5056	1.02791	5056	1.02821	5056	1.03097	5041.93	0.99072
5057.2	1.01667	5057.2	1.03602	5057.2	1.03669	5057.2	1.04024	5042.93	1.00006
5058.3	1.01997	5058.3	1.04352	5058.3	1.04438	5058.3	1.04821	5043.95	1.00705
5059.4	1.02308	5059.4	1.04997	5059.4	1.05112	5059.4	1.05549	5044.97	1.01137
5060.5	1.02554	5060.6	1.0551	5060.5	1.0562	5060.6	1.06133	5045.99	1.0137
5061.7	1.02688	5061.7	1.05839	5061.7	1.05979	5061.7	1.06493	5047	1.01522
5062.8	1.02866	5062.8	1.06007	5062.8	1.06165	5062.8	1.06631	5048.06	1.01779
5064	1.02973	5064	1.06007	5064	1.06155	5064	1.06619	5049.11	1.0209
5065.2	1.03203	5065.2	1.05933	5065.2	1.06077	5065.2	1.06505	5050.15	1.02379
5066.3	1.02794	5066.3	1.05608	5066.3	1.05776	5066.3	1.06147	5051.22	1.02659
5067.5	1.0227	5067.5	1.05134	5067.5	1.05368	5067.5	1.05735	5052.28	1.02971
5068.7	1.02336	5068.7	1.04737	5068.7	1.04958	5068.7	1.05263	5053.36	1.03271
5069.9	1.02068	5069.9	1.0424	5069.9	1.04477	5069.9	1.04708	5054.44	1.03814
5071.1	1.0194	5071.1	1.03731	5071.1	1.0396	5071.1	1.04143	5055.53	1.04555
5072.3	1.01688	5072.3	1.03283	5072.3	1.03532	5072.3	1.03691	5056.62	1.05408
5073.5	1.01517	5073.5	1.02896	5073.5	1.03157	5073.5	1.03243	5057.72	1.06297
5074.7	1.01494	5074.7	1.02624	5074.7	1.02924	5074.7	1.02949	5058.84	1.07125
5075.9	1.01415	5075.9	1.02449	5075.9	1.0276	5075.9	1.02746	5059.94	1.07788
5077.2	1.01273	5077.2	1.02344	5077.2	1.02661	5077.2	1.02597	5061.06	1.08205
5078.4	1.01232	5078.4	1.02283	5078.4	1.02637	5078.4	1.02525	5062.2	1.08485
5079.7	1.01352	5079.7	1.02266	5079.7	1.02632	5079.7	1.02511	5063.33	1.08511
5080.9	1.0129	5080.9	1.02239	5080.9	1.02609	5080.9	1.02491	5064.48	1.08336
5082.2	1.01244	5082.2	1.02184	5082.1	1.02556	5082.1	1.02439	5065.63	1.08123
5083.4	1.01171	5083.4	1.02026	5083.4	1.02414	5083.4	1.0228	5066.78	1.07731
5084.7	1.01039	5084.7	1.0171	5084.7	1.02138	5084.7	1.01992	5067.95	1.07237
5086	1.00794	5086	1.0127	5086	1.01703	5086	1.01483	5069.12	1.0676
5087.3	1.00489	5087.3	1.00641	5087.3	1.01074	5087.3	1.00819	5070.31	1.06188
5088.5	1.00176	5088.5	0.99911	5088.5	1.0034	5088.5	1.0001	5071.47	1.05705
5089.9	0.99802	5089.8	0.99128	5089.9	0.99566	5089.8	0.99214	5072.67	1.05211
5091.2	0.9939	5091.2	0.98408	5091.2	0.98833	5091.2	0.98476	5073.85	1.04847
5092.5	0.99123	5092.5	0.97825	5092.5	0.98232	5092.5	0.97825	5075.07	1.04567
5093.8	0.98887	5093.8	0.9735	5093.8	0.97764	5093.8	0.97352	5076.28	1.04344
5095.1	0.98743	5095.1	0.97032	5095.1	0.97429	5095.1	0.97007	5077.5	1.04245
5096.5	0.98633	5096.5	0.96867	5096.5	0.9724	5096.5	0.96871	5078.72	1.04214
5097.8	0.98534	5097.8	0.96816	5097.8	0.9719	5097.8	0.96819	5079.96	1.04165
5099.2	0.98577	5099.2	0.96854	5099.2	0.97207	5099.2	0.96861	5081.2	1.04126
5100.5	0.98603	5100.5	0.96945	5100.5	0.973	5100.5	0.96933	5082.43	1.04012
5101.9	0.98745	5101.9	0.971	5101.9	0.97443	5101.9	0.97153	5083.69	1.03757
5103.2	0.98838	5103.2	0.97266	5103.2	0.97593	5103.2	0.97283	5084.96	1.03338
5104.6	0.98875	5104.6	0.97345	5104.6	0.97652	5104.6	0.97428	5086.22	1.02792
5106	0.98795	5106	0.97236	5106	0.97558	5106	0.97367	5087.49	1.02085
5107.4	0.98705	5107.4	0.97016	5107.4	0.97327	5107.4	0.97112	5088.78	1.01251
5108.8	0.98561	5108.8	0.9676	5108.8	0.97025	5108.8	0.96815	5090.06	1.00431
5110.2	0.98446	5110.2	0.96531	5110.2	0.96778	5110.2	0.96589	5091.36	0.9967
5111.6	0.98379	5111.6	0.96451	5111.6	0.9666	5111.6	0.96478	5092.65	0.9905
5113	0.98412	5113	0.96449	5113	0.96638	5113	0.96475	5093.96	0.98563
5114.4	0.98339	5114.4	0.96485	5114.4	0.96643	5114.4	0.96514	5095.28	0.98268
5115.9	0.98398	5115.9	0.96557	5115.9	0.96679	5115.9	0.96584	5096.61	0.9817
5117.3	0.98474	5117.3	0.96628	5117.3	0.96737	5117.3	0.96656	5097.92	0.98087
5118.7	0.98565	5118.7	0.96765	5118.7	0.96834	5118.7	0.96777	5099.27	0.98143
5120.2	0.98616	5120.2	0.96993	5120.2	0.97004	5120.2	0.9696	5100.61	0.98327
5121.7	0.98734	5121.7	0.97283	5121.7	0.97245	5121.7	0.97274	5101.96	0.98551
5123.2	0.98924	5123.2	0.9763	5123.2	0.97563	5123.2	0.9762	5103.3	0.98747
5124.6	0.99077	5124.6	0.97979	5124.6	0.97883	5124.6	0.97953	5104.68	0.98881
5126.1	0.99265	5126.1	0.98356	5126.1	0.98223	5126.1	0.98321	5106.04	0.98812
5127.6	0.99517	5127.6	0.98739	5127.6	0.98582	5127.6	0.98703	5107.43	0.98527
5129.1	0.99616	5129.1	0.99164	5129.1	0.98969	5129.1	0.99148	5108.81	0.982
5130.6	0.99891	5130.6	0.9966	5130.6	0.99426	5130.6	0.99602	5110.19	0.97936
5132.1	1.00178	5132.1	1.0021	5132.1	0.99947	5132.1	1.00159	5111.6	0.97812
5133.6	1.00464	5133.6	1.00793	5133.6	1.0051	5133.6	1.00732	5113	0.97801
5135.1	1.00767	5135.1	1.01416	5135.1	1.01105	5135.1	1.01339	5114.4	0.97829
5136.6	1.01073	5136.6	1.01961	5136.6	1.01636	5136.6	1.01931	5115.82	0.97867
5138.2	1.01254	5138.2	1.02516	5138.2	1.02178	5138.2	1.02483	5117.26	0.97951
5139.7	1.01559	5139.7	1.03005	5139.7	1.02643	5139.7	1.02943	5118.68	0.98057
5141.3	1.0173	5141.3	1.03453	5141.3	1.03059	5141.3	1.03356	5120.12	0.98162
5142.8	1.01899	5142.8	1.0374	5142.8	1.03329	5142.8	1.03627	5121.57	0.98381
5144.4	1.01974	5144.4	1.0387	5144.4	1.0344	5144.4	1.03745	5123.02	0.98646
5146	1.01824	5146	1.03822	5146	1.03383	5146	1.03698	5124.48	0.9896
5147.5	1.01743	5147.5	1.03611	5147.5	1.03172	5147.5	1.03433	5125.94	0.99291
5149.1	1.01577	5149.1	1.03346	5149.1	1.02881	5149.1	1.0317	5127.41	0.99613
5150.7	1.01404	5150.7	1.0302	5150.7	1.02551	5150.7	1.02796	5128.93	0.99995
5152.3	1.0128	5152.3	1.02674	5152.3	1.02205	5152.3	1.02419	5130.38	1.0043
5153.9	1.01077	5153.9	1.02365	5153.9	1.01877	5153.9	1.02094	5131.86	1.0094
5155.5	1.00869	5155.5	1.02011	5155.5	1.01522	5155.5	1.01666	5133.37	1.01538
5157.1	1.00684	5157.1	1.01618	5157.1	1.01154	5157.1	1.01243	5134.88	1.02147
5158.7	1.00508	5158.7	1.01175	5158.7	1.00717	5158.7	1.008	5136.39	1.0275
5160.4	1.00195	5160.4	1.00728	5160.4	1.00274	5160.4	1.00333	5137.9	1.03299
5162	1.00034	5162	1.00296	5162	0.9986	5162	0.99889	5139.47	1.03807
5163.6	0.99743	5163.6	0.99977	5163.7	0.99537	5163.6	0.99585	5140.98	1.04227
5165.3	0.99666	5165.3	0.99774	5165.3	0.99354	5165.3	0.99403	5142.51	1.04542
5166.9	0.99682	5167	0.99697	5167	0.99291	5167	0.99367	5144.07	1.04644
5168.6	0.99691	5168.6	0.99656	5168.6	0.99263	5168.6	0.99368	5145.61	1.04585
5170.3	0.99692	5170.3	0.99665	5170.3	0.99288	5170.3	0.99372	5147.17	1.04312
5172	0.99666	5172	0.99623	5172	0.99282	5172	0.99375	5148.76	1.03957
5173.7	0.99704	5173.7	0.9959	5173.7	0.9926	5173.7	0.99367	5150.35	1.03569
5175.3	0.99557	5175.3	0.99513	5175.3	0.99224	5175.3	0.99284	5151.91	1.03201
5177	0.99534	5177	0.99431	5177	0.99155	5177	0.99226	5153.48	1.02837
5178.8	0.99526	5178.8	0.99373	5178.8	0.99128	5178.8	0.99193	5155.07	1.02459
5180.5	0.99534	5180.5	0.99367	5180.5	0.99149	5180.5	0.99287	5156.69	1.02083
5182.2	0.99627	5182.2	0.99456	5182.2	0.99256	5182.2	0.99324	5158.31	1.01596
5183.9	0.99675	5183.9	0.99599	5183.9	0.99418	5183.9	0.99496	5159.91	1.01037
5185.6	0.99896	5185.6	0.99798	5185.6	0.99652	5185.6	0.99699	5161.54	1.00559
5187.4	0.99966	5187.4	0.99987	5187.4	0.9989	5187.4	0.99925	5163.2	1.00154
5189.1	1.00019	5189.1	1.00096	5189.1	1.00033	5189.1	1.00033	5164.82	0.99955
5190.9	1.00119	5190.9	1.00162	5190.9	1.00115	5190.9	1.00104	5166.45	0.9984
5192.6	1.00119	5192.6	1.00131	5192.6	1.00104	5192.6	1.0015	5168.1	0.99825
5194.4	1.00056	5194.4	1.00091	5194.4	1.00084	5194.4	1.00136	5169.76	0.99824
5196.2	1.00112	5196.2	1.00102	5196.2	1.00075	5196.2	1.00097	5171.43	0.99799
5198	1.00052	5198	1.00103	5198	1.00081	5198	1.00136	5173.1	0.99728
5199.8	1.00042	5199.8	1.0007	5199.8	1.00056	5199.8	1.00121	5174.78	0.99643
5201.6	1.00047	5201.6	0.99978	5201.6	0.99962	5201.6	1.00013	5176.46	0.99583
5203.4	0.99919	5203.4	0.99777	5203.4	0.99769	5203.4	0.99866	5178.15	0.99491
5205.2	0.99825	5205.2	0.99544	5205.2	0.99549	5205.2	0.99662	5179.85	0.99466
5207	0.99665	5207	0.99364	5207	0.99374	5207	0.99482	5181.56	0.99549
5208.8	0.99587	5208.8	0.99264	5208.8	0.99264	5208.8	0.99351	5183.28	0.99712
5210.6	0.99576	5210.7	0.99291	5210.6	0.99262	5210.7	0.99363	5184.99	0.99873
5212.5	0.99604	5212.5	0.9933	5212.5	0.99319	5212.5	0.99416	5186.72	1.0013
5214.3	0.99648	5214.3	0.99378	5214.3	0.99377	5214.3	0.9944	5188.45	1.00304
5216.2	0.99714	5216.2	0.9941	5216.2	0.99418	5216.2	0.99511	5190.18	1.00398
5218	0.99676	5218	0.99363	5218	0.99377	5218	0.99431	5191.95	1.00427
5219.9	0.99645	5219.9	0.99312	5219.9	0.99305	5219.9	0.99419	5193.69	1.00404
5221.8	0.99558	5221.8	0.99173	5221.8	0.99183	5221.8	0.99299	5195.46	1.00297
5223.6	0.99402	5223.6	0.99066	5223.6	0.99075	5223.6	0.99176	5197.23	1.00286
5225.5	0.99415	5225.5	0.99018	5225.5	0.99043	5225.5	0.99159	5199	1.00262
5227.4	0.99378	5227.4	0.9905	5227.4	0.99067	5227.4	0.99144	5200.78	1.00163
5229.3	0.99399	5229.3	0.99079	5229.3	0.99119	5229.3	0.99226	5202.57	0.99941
5231.2	0.99346	5231.2	0.99101	5231.2	0.99142	5231.2	0.99251	5204.36	0.99639
5233.1	0.9931	5233.1	0.99106	5233.1	0.99147	5233.1	0.99269	5206.16	0.99351
5235.1	0.99356	5235	0.99151	5235	0.99176	5235.1	0.99321	5207.97	0.99159
5237	0.99405	5237	0.992	5237	0.99222	5237	0.99372	5209.8	0.99108
5238.9	0.99464	5238.9	0.99241	5238.9	0.99292	5238.9	0.99407	5211.61	0.99132
5240.9	0.99526	5240.8	0.99313	5240.8	0.9938	5240.8	0.99509	5213.44	0.99195
5242.8	0.99583	5242.8	0.99411	5242.8	0.99475	5242.8	0.99541	5215.28	0.99222
5244.7	0.99685	5244.7	0.99483	5244.7	0.99569	5244.7	0.99624	5217.14	0.99235
5246.7	0.99808	5246.7	0.99617	5246.7	0.99691	5246.7	0.99776	5218.97	0.99079
5248.7	0.99908	5248.7	0.99778	5248.7	0.99849	5248.7	0.9991	5220.82	0.98894
5250.6	0.99966	5250.6	0.99957	5250.6	1.00039	5250.6	1.00055	5222.68	0.98778
5252.6	1.00136	5252.6	1.00135	5252.6	1.00247	5252.6	1.00244	5224.57	0.98627
5254.6	1.00256	5254.6	1.00272	5254.6	1.0041	5254.6	1.00367	5226.44	0.98579
5256.6	1.00372	5256.6	1.0037	5256.6	1.00508	5256.6	1.00463	5228.32	0.98562
5258.6	1.00412	5258.6	1.00431	5258.6	1.00567	5258.6	1.00506	5230.21	0.98591
5260.6	1.00487	5260.6	1.00461	5260.6	1.00626	5260.6	1.00584	5232.11	0.98562
5262.6	1.00579	5262.6	1.00517	5262.6	1.00704	5262.6	1.006	5234.01	0.98608
5264.6	1.00604	5264.6	1.00588	5264.6	1.00786	5264.6	1.00666	5235.93	0.98564
5266.7	1.00763	5266.7	1.00665	5266.7	1.00897	5266.7	1.00719	5237.84	0.98589
5268.7	1.00821	5268.7	1.00694	5268.7	1.00964	5268.7	1.00745	5239.78	0.98667
5270.8	1.00905	5270.8	1.00742	5270.8	1.01028	5270.8	1.00782	5241.7	0.98691
5272.8	1.01001	5272.8	1.00757	5272.8	1.01055	5272.8	1.00785	5243.64	0.98714
5274.9	1.01064	5274.9	1.00757	5274.9	1.01083	5274.9	1.00799	5245.59	0.98815
5276.9	1.0106	5276.9	1.00738	5276.9	1.01072	5276.9	1.0078	5247.54	0.99001
5279	1.00937	5279	1.00748	5279	1.01101	5279	1.00792	5249.5	0.99177
5281.1	1.00593	5281.1	1.0086	5281	1.01221	5281.1	1.00929	5251.47	0.9936
5283.2	1.00744	5283.2	1.0069	5283.2	1.01044	5283.2	1.0076	5253.45	0.99497
5285.3	1.0065	5285.3	1.00661	5285.3	1.01014	5285.3	1.00722	5255.42	0.99628
5287.3	1.00596	5287.3	1.00604	5287.3	1.00934	5287.3	1.00638	5257.41	0.99692
5289.5	1.00618	5289.5	1.00518	5289.5	1.00835	5289.5	1.00578	5259.4	0.99706
5291.6	1.00573	5291.6	1.00421	5291.6	1.00719	5291.6	1.00472	5261.41	0.99751
5293.7	1.00522	5293.7	1.00312	5293.7	1.00622	5293.7	1.00348	5263.41	0.99816
5295.8	1.00351	5295.8	1.00247	5295.8	1.00544	5295.8	1.00263	5265.47	0.99928
5297.9	1.00387	5298	1.00187	5297.9	1.00469	5297.9	1.00156	5267.46	0.99976
5300.1	1.00408	5300.1	1.00149	5300.1	1.0044	5300.1	1.00164	5269.47	1.00012
5302.2	1.00374	5302.2	1.00108	5302.2	1.0039	5302.2	1.00136	5271.52	1.00009
5304.4	1.00295	5304.4	1.00092	5304.4	1.00346	5304.4	1.00075	5273.57	1.00029
5306.5	1.00176	5306.5	1.00009	5306.5	1.00302	5306.5	1.00002	5275.65	1.00019
5308.7	1.00092	5308.7	0.99948	5308.7	1.00231	5308.7	0.99984	5277.67	1.00003
5310.9	0.99887	5310.9	0.9991	5310.9	1.00144	5310.9	0.99905	5279.72	0.99978
5313	0.99866	5313	0.99848	5313	1.00065	5313	0.99802	5281.8	0.99943
5315.2	0.9983	5315.2	0.99801	5315.3	1.00006	5315.3	0.99786	5283.88	0.9988
5317.4	0.99775	5317.4	0.99772	5317.4	0.99942	5317.4	0.99752	5285.95	0.99805
5319.6	0.99716	5319.6	0.99751	5319.6	0.99921	5319.6	0.99738	5288.04	0.99711
5321.8	0.9975	5321.8	0.99725	5321.8	0.99862	5321.8	0.99718	5290.13	0.99619
5324	0.9971	5324	0.99698	5324	0.99825	5324.1	0.99764	5292.24	0.99467
5326.3	0.99652	5326.3	0.99671	5326.3	0.99801	5326.3	0.99716	5294.35	0.99352
5328.5	0.99649	5328.5	0.99675	5328.5	0.99784	5328.5	0.99741	5296.48	0.99266
5330.7	0.99648	5330.7	0.99681	5330.7	0.99783	5330.7	0.99723	5298.59	0.99236
5333	0.99615	5333	0.99699	5333	0.99794	5333	0.99758	5300.73	0.9917
5335.2	0.99648	5335.2	0.99716	5335.2	0.99802	5335.2	0.99727	5302.86	0.99147
5337.5	0.99583	5337.5	0.99753	5337.5	0.99815	5337.5	0.99772	5305.02	0.99153
5339.7	0.9967	5339.7	0.9977	5339.7	0.99814	5339.7	0.99796	5307.19	0.99032
5342	0.99683	5342	0.99785	5342	0.99842	5342	0.9979	5309.32	0.9894
5344.3	0.99647	5344.3	0.9981	5344.3	0.9987	5344.3	0.99851	5311.51	0.98884
5346.6	0.99629	5346.6	0.99837	5346.6	0.99879	5346.6	0.99855	5313.68	0.98776
5348.9	0.99629	5348.9	0.99847	5348.9	0.99877	5348.9	0.99879	5315.83	0.98854
5351.1	0.99631	5351.2	0.99872	5351.2	0.99865	5351.2	0.99902	5318.02	0.98742
5353.5	0.99667	5353.5	0.99882	5353.5	0.99881	5353.5	0.99931	5320.22	0.98749
5355.8	0.99657	5355.8	0.99936	5355.8	0.99935	5355.8	0.99982	5322.42	0.98682
5358.1	0.99706	5358.1	1.00012	5358.1	0.99993	5358.1	1.00045	5324.62	0.98628
5360.4	0.99744	5360.4	1.00089	5360.4	1.00055	5360.4	1.00125	5326.84	0.98614
5362.8	0.99842	5362.8	1.00153	5362.8	1.00113	5362.8	1.00178	5329.08	0.98586
5365.1	0.99861	5365.1	1.00183	5365.1	1.00149	5365.1	1.0022	5331.31	0.98643
5367.4	0.99909	5367.4	1.00211	5367.4	1.00182	5367.4	1.00247	5333.53	0.98659
5369.8	0.99902	5369.8	1.00277	5369.8	1.00231	5369.8	1.00318	5335.78	0.98681
5372.2	0.9988	5372.1	1.00312	5372.1	1.00262	5372.2	1.00332	5338.02	0.98725
5374.5	0.99926	5374.5	1.00351	5374.5	1.00323	5374.5	1.00362	5340.29	0.9872
5376.9	1.00006	5376.9	1.00367	5376.9	1.00331	5376.9	1.004	5342.55	0.98764
5379.3	0.99994	5379.3	1.00357	5379.3	1.00403	5379.3	1.00331	5344.82	0.98789
5381.6	1.00011	5381.6	1.00344	5381.6	1.00307	5381.6	1.00381	5347.08	0.98782
5384	0.99997	5384	1.00288	5384	1.00254	5384	1.00331	5349.38	0.98773
5386.5	0.99925	5386.5	1.00224	5386.5	1.00193	5386.5	1.00259	5351.66	0.98776
5388.8	0.99931	5388.8	1.00114	5388.8	1.00085	5388.8	1.00158	5354	0.98837
5391.2	0.99869	5391.2	1.00001	5391.2	0.99948	5391.2	1.0003	5356.26	0.98907
5393.7	0.99859	5393.7	0.99907	5393.7	0.99868	5393.7	0.99964	5358.55	0.99031
5396.1	0.99824	5396.1	0.99853	5396.1	0.99786	5396.1	0.99895	5360.88	0.99085
5398.5	0.99784	5398.5	0.99806	5398.5	0.99729	5398.5	0.99846	5363.2	0.99149
5401	0.99723	5401	0.99797	5401	0.99694	5401	0.99817	5365.54	0.99151
5403.4	0.99637	5403.4	0.9977	5403.4	0.99648	5403.4	0.99768	5367.89	0.99232
5405.9	0.99664	5405.9	0.99768	5405.9	0.99639	5405.9	0.99772	5370.24	0.99322
5408.3	0.9964	5408.3	0.99662	5408.3	0.99576	5408.3	0.99639	5372.59	0.99375
5410.8	0.99666	5410.8	0.99722	5410.8	0.9958	5410.8	0.99727	5374.94	0.9949
5413.3	0.99758	5413.3	0.99745	5413.3	0.99551	5413.3	0.99722	5377.31	0.99499
5415.7	0.99716	5415.7	0.99747	5415.7	0.99553	5415.7	0.99685	5379.69	0.99498
5418.2	0.99692	5418.2	0.9978	5418.2	0.99564	5418.2	0.99719	5382.04	0.99523
5420.7	0.99806	5420.7	0.99831	5420.7	0.99587	5420.7	0.99734	5384.42	0.99448
5423.2	0.99946	5423.2	0.99888	5423.2	0.99626	5423.2	0.99773	5386.82	0.99374
5425.8	1.00058	5425.8	0.99967	5425.8	0.99699	5425.8	0.99858	5389.23	0.99291
5428.2	1.00123	5428.3	1.00035	5428.3	0.99741	5428.3	0.99906	5391.67	0.99234
5430.8	1.00222	5430.8	1.0008	5430.8	0.9978	5430.8	0.99948	5394.06	0.9918
5433.3	1.00335	5433.3	1.00094	5433.3	0.9978	5433.3	0.99942	5396.48	0.99158
5435.9	1.00374	5435.9	1.00082	5435.9	0.99789	5435.9	0.99995	5398.9	0.99158
5438.4	1.00484	5438.4	1.001	5438.4	0.99762	5438.4	0.99989	5401.32	0.99125
5441	1.00512	5441	1.00062	5441	0.99735	5441	0.99987	5403.77	0.99132
5443.5	1.00455	5443.5	1.00025	5443.5	0.99695	5443.5	0.99957	5406.21	0.99118
5446.1	1.00473	5446.1	1.00055	5446.1	0.99685	5446.1	0.99976	5408.66	0.9913
5448.6	1.0048	5448.6	1.00034	5448.6	0.99667	5448.6	0.99992	5411.12	0.99139
5451.2	1.00442	5451.2	1.00001	5451.2	0.99651	5451.2	0.99971	5413.61	0.99151
5453.8	1.00495	5453.8	0.99971	5453.8	0.99607	5453.8	0.99945	5416.08	0.99177
5456.4	1.00609	5456.4	0.99982	5456.4	0.99592	5456.4	0.99943	5418.55	0.9929
5459	1.00567	5459	0.99948	5459	0.99556	5459	0.99925	5421.04	0.99297
5461.6	1.00667	5461.6	0.99953	5461.6	0.99554	5461.6	0.99901	5423.58	0.99411
5464.2	1.00586	5464.2	0.99922	5464.2	0.99525	5464.2	0.99909	5426.05	0.99485
5466.8	1.00558	5466.8	0.99887	5466.8	0.99506	5466.8	0.99902	5428.54	0.9952
5469.5	1.00611	5469.5	0.99861	5469.5	0.99463	5469.5	0.99894	5431.06	0.99559
5472.1	1.00617	5472.1	0.99789	5472.1	0.9941	5472.1	0.99759	5433.59	0.99591
5474.7	1.00594	5474.7	0.99719	5474.7	0.99358	5474.7	0.99706	5436.12	0.99634
5477.4	1.0048	5477.4	0.99657	5477.4	0.993	5477.4	0.99647	5438.67	0.99639
5480	1.00501	5480	0.99608	5480	0.99239	5480	0.99579	5441.19	0.99605
5482.7	1.005	5482.7	0.99534	5482.7	0.99169	5482.7	0.99541	5443.74	0.99645
5485.4	1.00428	5485.3	0.99462	5485.3	0.99078	5485.4	0.99518	5446.3	0.99621
5488	1.00388	5488	0.994	5488	0.99001	5488	0.99452	5448.88	0.99633
5490.7	1.00366	5490.7	0.99345	5490.7	0.98919	5490.7	0.99407	5451.44	0.99645
5493.4	1.00354	5493.4	0.99311	5493.4	0.9885	5493.4	0.99404	5454.02	0.99664
5496.1	1.00312	5496.1	0.99247	5496.1	0.9874	5496.1	0.99374	5456.6	0.99671
5498.8	1.00257	5498.8	0.99175	5498.8	0.98634	5498.8	0.99377	5459.24	0.99699
5501.5	1.00267	5501.5	0.99132	5501.5	0.98558	5501.5	0.99383	5461.81	0.99709
5504.2	1.00261	5504.2	0.99144	5504.2	0.98511	5504.2	0.9942	5464.38	0.99708
5506.9	1.00324	5506.9	0.99118	5506.9	0.98469	5506.9	0.99437	5467	0.99719
5509.7	1.00317	5509.7	0.99109	5509.7	0.98417	5509.7	0.99457	5469.63	0.99711
5512.4	1.00362	5512.4	0.99111	5512.4	0.984	5512.4	0.99465	5472.25	0.99714
5515.1	1.00396	5515.1	0.99117	5515.1	0.98382	5515.1	0.99471	5474.89	0.99672
5519	1.00434	5519	0.99134	5519	0.98372	5519	0.99548	5477.52	0.99722
5522.7	1.00527	5522.7	0.99155	5522.7	0.98387	5522.7	0.99591	5480.16	0.99649
5526.4	1.00554	5526.3	0.99195	5526.3	0.9841	5526.4	0.99672	5482.83	0.99629
5530.1	1.00625	5530.1	0.99237	5530.1	0.98436	5530.1	0.99721	5485.48	0.99586
5533.8	1.00665	5533.8	0.99284	5533.8	0.98453	5533.8	0.99791	5488.14	0.99558
5537.5	1.00706	5537.5	0.9931	5537.5	0.98444	5537.5	0.99788	5490.83	0.99563
5541.2	1.00742	5541.2	0.99306	5541.2	0.9844	5541.2	0.99793	5493.5	0.99575
5545	1.00816	5545	0.99312	5545	0.98409	5545	0.99842	5496.19	0.99519
5548.8	1.00827	5548.8	0.99257	5548.8	0.98343	5548.8	0.99852	5498.9	0.99509
5552.5	1.0083	5552.5	0.99224	5552.5	0.98269	5552.5	0.99851	5501.59	0.99555
5556.3	1.00852	5556.3	0.9916	5556.3	0.98187	5556.3	0.998	5504.31	0.9956
5560.1	1.00876	5560.2	0.99136	5560.1	0.98104	5560.1	0.99774	5507.02	0.99582
5563.9	1.0086	5563.9	0.99102	5563.9	0.98023	5563.9	0.99768	5509.74	0.99603
5567.8	1.00938	5567.8	0.99062	5567.8	0.97954	5567.8	0.99771	5512.47	0.99644
5571.6	1.00883	5571.6	0.99011	5571.6	0.97884	5571.6	0.9975	5515.22	0.99719
5575.5	1.00879	5575.5	0.98951	5575.5	0.97799	5575.5	0.99727	5517.94	0.99791
5579.3	1.00923	5579.3	0.9888	5579.3	0.97697	5579.3	0.99685	5521.78	0.99867
5583.2	1.00977	5583.2	0.98796	5583.2	0.97612	5583.2	0.99682	5525.47	0.99991
5587.1	1.00938	5587.1	0.98722	5587.1	0.97527	5587.1	0.99646	5529.15	1.00056
5591	1.0092	5591	0.98647	5591	0.97426	5591	0.99636	5532.85	1.00156
5594.9	1.00946	5594.9	0.9857	5594.9	0.97324	5594.9	0.99602	5536.58	1.00283
5598.8	1.01011	5598.8	0.98516	5598.8	0.97245	5598.8	0.99589	5540.32	1.00318
5602.8	1.01013	5602.8	0.98468	5602.8	0.97171	5602.8	0.99606	5544.06	1.00365
5606.7	1.01026	5606.7	0.98411	5606.7	0.97076	5606.7	0.99525	5547.8	1.00366
5610.7	1.01058	5610.7	0.98329	5610.7	0.96999	5610.7	0.9952	5551.57	1.00333
5614.7	1.01078	5614.7	0.98295	5614.7	0.96925	5614.7	0.99533	5555.34	1.00361
5618.6	1.01125	5618.6	0.98224	5618.6	0.96831	5618.6	0.99501	5559.13	1.00389
5622.7	1.01209	5622.7	0.98167	5622.7	0.96748	5622.7	0.99489	5562.93	1.00383
5626.6	1.01194	5626.7	0.9812	5626.6	0.96659	5626.7	0.99426	5566.74	1.00424
5630.7	1.01228	5630.7	0.98041	5630.7	0.96567	5630.7	0.99379	5570.57	1.00461
5634.7	1.01274	5634.7	0.97985	5634.7	0.96472	5634.7	0.99345	5574.44	1.0052
5638.8	1.01303	5638.8	0.97919	5638.8	0.96372	5638.8	0.99289	5578.31	1.00494
5642.8	1.01361	5642.8	0.97828	5642.8	0.96266	5642.8	0.99234	5582.14	1.00507
5646.9	1.0128	5646.9	0.97757	5646.9	0.96174	5646.9	0.99166	5586.01	1.00526
5651	1.01371	5651	0.97689	5651	0.96078	5651	0.99178	5589.94	1.00494
5655	1.01468	5655.1	0.97618	5655	0.95968	5655.1	0.99124	5593.8	1.00517
5659.2	1.01476	5659.2	0.97526	5659.2	0.95876	5659.2	0.99084	5597.7	1.00507
5663.3	1.0147	5663.3	0.97432	5663.3	0.9577	5663.3	0.99086	5601.65	1.0051
5667.4	1.01588	5667.4	0.97348	5667.4	0.95661	5667.4	0.99029	5605.56	1.00527
5671.6	1.016	5671.5	0.97266	5671.5	0.95546	5671.6	0.99018	5609.51	1.00543
5675.7	1.01679	5675.7	0.97164	5675.7	0.95425	5675.7	0.98979	5613.5	1.00563
5679.9	1.0177	5679.9	0.97069	5679.9	0.95324	5679.9	0.98973	5617.46	1.00618
5684.1	1.01801	5684.1	0.9698	5684.1	0.95204	5684.1	0.98955	5621.43	1.0065
5688.3	1.01869	5688.3	0.9688	5688.3	0.95065	5688.3	0.98925	5625.48	1.00678
5692.5	1.01919	5692.5	0.96798	5692.5	0.94959	5692.5	0.98924	5629.46	1.00706
5696.7	1.01919	5696.7	0.96709	5696.7	0.94834	5696.7	0.98923	5633.48	1.00726
5701	1.01982	5701	0.96623	5701	0.94706	5701	0.989	5637.5	1.00736
5705.2	1.02058	5705.2	0.96516	5705.2	0.94602	5705.2	0.98859	5641.56	1.00771
5709.4	1.02119	5709.4	0.96408	5709.4	0.94465	5709.4	0.98815	5645.63	1.00759
5713.7	1.02131	5713.7	0.96315	5713.7	0.94335	5713.7	0.98763	5649.67	1.00769
5718	1.02237	5717.9	0.96204	5717.9	0.942	5717.9	0.98732	5653.78	1.00796
5722.2	1.0225	5722.2	0.96109	5722.3	0.94083	5722.3	0.98705	5657.87	1.00827
5726.6	1.02352	5726.6	0.96007	5726.5	0.93945	5726.5	0.98636	5661.97	1.00783
5730.9	1.02368	5730.9	0.9591	5730.9	0.93835	5730.9	0.98611	5666.09	1.00792
5735.2	1.02436	5735.2	0.95809	5735.2	0.93708	5735.2	0.98518	5670.24	1.00825
5739.5	1.02467	5739.5	0.957	5739.5	0.93573	5739.5	0.9849	5674.37	1.0077
5743.9	1.02536	5743.9	0.95598	5743.9	0.93452	5743.9	0.98435	5678.52	1.00756
5748.2	1.02607	5748.2	0.95492	5748.2	0.93313	5748.2	0.98382	5682.71	1.00763
5752.6	1.02674	5752.6	0.95392	5752.6	0.93186	5752.6	0.98339	5686.88	1.00759
5757	1.02747	5757	0.95289	5757	0.93054	5757	0.98298	5691.08	1.0077
5761.4	1.02822	5761.4	0.95186	5761.4	0.92921	5761.4	0.98258	5695.29	1.00829
5765.8	1.02898	5765.9	0.95081	5765.9	0.92784	5765.9	0.98218	5699.5	1.00788
5770.3	1.02976	5770.3	0.94976	5770.3	0.92649	5770.2	0.98179	5703.72	1.00793
5774.7	1.03051	5774.7	0.9487	5774.7	0.92512	5774.7	0.98137	5708	1.00795
5779.1	1.03126	5779.1	0.94763	5779.1	0.9237	5779.1	0.98096	5712.22	1.00814
5783.6	1.03191	5783.6	0.9465	5783.6	0.92227	5783.6	0.98033	5716.47	1.00818
5788.1	1.03268	5788.1	0.94533	5788.1	0.92086	5788.1	0.98009	5720.77	1.00823
5792.5	1.03323	5792.5	0.94417	5792.5	0.91928	5792.5	0.97932	5725.04	1.00846
5797.1	1.03364	5797.1	0.94291	5797.1	0.91779	5797.1	0.97884	5729.36	1.00857
5801.6	1.03446	5801.6	0.94176	5801.6	0.91611	5801.6	0.97842	5733.68	1.0088
5806.1	1.03511	5806.1	0.94048	5806.1	0.91457	5806.1	0.97772	5737.99	1.00918
5810.6	1.03577	5810.6	0.93909	5810.6	0.91282	5810.6	0.97713	5742.35	1.0092
5815.2	1.03632	5815.2	0.93797	5815.2	0.91133	5815.2	0.97679	5746.69	1.00954
5819.7	1.037	5819.7	0.9366	5819.7	0.90982	5819.7	0.97604	5751.05	1.00976
5824.3	1.03781	5824.3	0.93533	5824.3	0.90803	5824.3	0.97558	5755.44	1.01071
5828.9	1.03895	5828.9	0.93408	5828.9	0.90645	5828.9	0.97502	5759.81	1.00744
5833.5	1.03919	5833.5	0.93288	5833.5	0.90463	5833.5	0.9745	5764.2	1.01036
5838.1	1.04078	5838.1	0.93154	5838.1	0.90287	5838.1	0.97392	5768.64	1.01036
5842.7	1.04161	5842.7	0.9303	5842.7	0.90115	5842.7	0.97332	5773.06	1.01044
5847.3	1.04257	5847.3	0.92904	5847.3	0.89953	5847.3	0.97287	5777.48	1.01092
5852	1.04315	5852	0.92758	5852	0.89796	5852	0.97227	5781.95	1.0107
5856.6	1.04399	5856.6	0.92621	5856.7	0.89639	5856.7	0.97184	5786.38	1.01096
5861.3	1.04489	5861.3	0.92484	5861.3	0.89442	5861.3	0.97108	5790.88	1.01103
5866	1.04556	5866	0.9236	5866	0.89283	5866	0.97064	5795.37	1.01099
5870.7	1.04672	5870.7	0.92211	5870.7	0.89096	5870.7	0.97047	5799.87	1.01119
5875.4	1.04764	5875.4	0.92099	5875.4	0.88933	5875.4	0.97003	5804.37	1.01122
5880.2	1.04838	5880.2	0.91966	5880.2	0.88766	5880.2	0.96976	5808.87	1.01138
5884.9	1.05016	5884.8	0.91817	5884.8	0.88587	5884.8	0.96921	5813.44	1.011
5889.6	1.0515	5889.6	0.91694	5889.6	0.88432	5889.6	0.96882	5817.98	1.01075
5894.4	1.05262	5894.4	0.91569	5894.4	0.88277	5894.4	0.96855	5822.53	1.01079
5899.1	1.05369	5899.1	0.91417	5899.1	0.88117	5899.1	0.96778	5827.09	1.01045
5903.9	1.05539	5903.9	0.9128	5903.9	0.87921	5903.9	0.96743	5831.69	1.01019
5908.7	1.05693	5908.7	0.9117	5908.7	0.87782	5908.7	0.96733	5836.28	1.00981
5913.5	1.05846	5913.5	0.91044	5913.5	0.87617	5913.5	0.96698	5840.88	1.00961
5918.3	1.0599	5918.3	0.90916	5918.3	0.87449	5918.3	0.96651	5845.57	1.00938
5923.2	1.06122	5923.2	0.90782	5923.1	0.87276	5923.1	0.96587	5850.15	1.00907
5928	1.06231	5928	0.90645	5928	0.87093	5928	0.96496	5854.8	1.00861
5932.8	1.06321	5932.8	0.90513	5932.8	0.86919	5932.8	0.96396	5859.51	1.00839
5937.7	1.06354	5937.7	0.90335	5937.7	0.86696	5937.7	0.96211	5864.12	1.00842
								5868.8	1.0078
								5873.52	1.00728
								5878.19	1.00668
								5882.91	1.00629
								5887.64	1.00669
								5892.39	1.00647
								5897.15	1.00593
								5901.93	1.00582
								5906.69	1.00547
								5911.47	1.00501
								5916.33	1.00475
								5921.1	1.00448
								5925.91	1.00368
								5930.78	1.00405
								5935.62	1.00073
								5940.47	1.00318
								5945.38	1.00278
								5950.26	1.00216
								5955.16	1.0015
								5960.08	1.00104
								5965	1.00065
								5969.94	0.99999
								5974.89	0.99933
								5979.85	0.99869
								5984.81	0.99836
								5989.84	0.99791
								5994.81	0.99696
								5999.79	0.99634
								6004.85	0.99552
								6009.87	0.99485
								6014.9	0.99406
								6019.98	0.99365
								6025.05	0.99259
								6030.12	0.99194
								6035.25	0.99107
								6040.35	0.99079
								6045.47	0.9892
								6050.64	0.98872
								6055.72	0.98782
								6060.9	0.98701
								6066.07	0.98578
								6071.26	0.98461
								6076.43	0.98337
								6081.65	0.98242
								6086.88	0.98129
								6092.11	0.98018
								6097.35	0.97905
								6102.61	0.97797
								6107.87	0.97679
								6113.12	0.97543
								6118.41	0.9742
								6123.75	0.97102
								6129.03	0.96927
								6134.38	0.97072
								6139.72	0.96961
								6145.12	0.96824
								6150.42	0.9672
								6155.82	0.96595
								6161.26	0.96473
								6166.61	0.96374
								6172.03	0.96253
								6177.51	0.96107
								6182.89	0.95961
								6188.35	0.95884
								6193.81	0.9572
								6199.27	0.95563
								6204.77	0.95401

## Sheet: Figure 3e
Energy (eV)	Ag-BTO	Ag.W-BTO	Ag foil	Ag2O
25314.9	0.00488	0.00473	0.00491	0.00458
25320.3	0.00413	0.00447	0.00455	0.00424
25325	0.00361	0.00409	0.00418	0.00373
25329.9	0.0033	0.0037	0.00372	0.00346
25335.2	0.00322	0.00327	0.00329	0.00295
25340.1	0.00289	0.00287	0.00294	0.0026
25345	0.00223	0.00262	0.00257	0.00221
25350.2	0.00167	0.00233	0.0022	0.00188
25355.1	0.00127	0.00176	0.00181	0.00151
25359.8	0.00104	0.00126	0.0015	0.00145
25365.1	0.000799433	0.000961155	0.00119	0.00105
25370.2	0.000690844	0.000782144	0.000848874	0.000943474
25375	0.000633305	0.000444264	0.000568856	0.000456797
25380.1	0.000335333	0.000164983	0.00027712	0.000318885
25385.4	-0.000319711	-0.000196562	3.83048e-05	0.000117408
25390	-0.000313271	-0.000296205	-0.000203436	-0.000142913
25395.1	-0.00042667	-0.000382071	-0.000407406	-0.000340463
25400.3	-0.000624217	-0.000704219	-0.00061481	-0.000477961
25404.9	-0.00071222	-0.000934473	-0.000709997	-0.000582823
25410	-0.000738649	-0.000865548	-0.000801652	-0.000643367
25415.2	-0.000996767	-0.00106	-0.000882299	-0.000697855
25420.1	-0.000991058	-0.000971148	-0.000881162	-0.000590297
25424.9	-0.000858411	-0.000698194	-0.000791549	-0.000583376
25430.2	-0.0006465	-0.000358253	-0.000640682	-0.000581003
25435.1	-0.000123039	-2.44358e-05	-0.000396355	-0.000360591
25439.9	0.000395598	0.00024729	-4.12394e-05	5.47676e-05
25445.2	0.00102	0.00082241	0.000453418	0.000407096
25450.1	0.00155	0.0016	0.00105	0.00113
25455	0.00275	0.00249	0.00195	0.00209
25460	0.00424	0.00396	0.00313	0.00332
25465.1	0.00577	0.00585	0.00472	0.0048
25467.1	0.00642	0.0066	0.00549	0.00559
25469	0.00713	0.0075	0.00636	0.00626
25471	0.00804	0.00837	0.00729	0.00675
25473.1	0.00923	0.00968	0.00846	0.00772
25475.1	0.01066	0.01099	0.00974	0.00857
25477.3	0.01266	0.01258	0.01118	0.00995
25479.1	0.01357	0.01411	0.01262	0.01093
25481.2	0.01545	0.01564	0.01451	0.01246
25483	0.01751	0.01803	0.01657	0.01347
25485	0.02045	0.02062	0.01926	0.01515
25487	0.02316	0.02335	0.0225	0.01712
25489.1	0.02718	0.02764	0.02652	0.0196
25491.2	0.03155	0.03246	0.0312	0.02251
25493.2	0.03683	0.03749	0.03667	0.02594
25495.1	0.04289	0.04373	0.04376	0.02853
25496.2	0.04716	0.04855	0.04827	0.0313
25497.2	0.05139	0.05326	0.05333	0.03403
25498	0.05618	0.05817	0.05887	0.03649
25499	0.06231	0.06477	0.06632	0.0395
25500.1	0.07044	0.0722	0.0757	0.04326
25501	0.07863	0.08266	0.08594	0.04727
25502.1	0.08963	0.0947	0.10047	0.05253
25503	0.10334	0.10826	0.11587	0.05777
25504.1	0.11938	0.12407	0.13692	0.0656
25505.1	0.14183	0.14805	0.15855	0.0757
25506.2	0.16625	0.17519	0.18473	0.08906
25507.1	0.18645	0.19951	0.21018	0.10366
25508.1	0.21932	0.23471	0.23852	0.124
25509.2	0.2511	0.27361	0.27426	0.15236
25510	0.27939	0.30364	0.30347	0.18137
25511.1	0.3245	0.35392	0.34959	0.22142
25512.1	0.36697	0.39753	0.39303	0.26514
25513.1	0.41678	0.4546	0.44008	0.31946
25514	0.46409	0.5035	0.49287	0.36733
25515	0.51502	0.56399	0.54509	0.42898
25516.1	0.56948	0.61462	0.60533	0.49695
25517	0.61808	0.66507	0.6541	0.5587
25518.1	0.66502	0.71179	0.70724	0.62363
25519	0.7046	0.75607	0.7491	0.68546
25520.1	0.74777	0.79396	0.79201	0.74225
25521.1	0.78742	0.82839	0.82646	0.78932
25522.1	0.82443	0.85698	0.85678	0.83446
25523.1	0.85306	0.87631	0.88215	0.87133
25524	0.87786	0.8925	0.90066	0.90056
25525.2	0.90035	0.90571	0.91647	0.93157
25526	0.9109	0.9122	0.92242	0.94977
25527.1	0.92096	0.91772	0.92517	0.9691
25528	0.9247	0.91968	0.92353	0.97938
25529.1	0.926	0.91977	0.91914	0.98937
25530.1	0.92474	0.91914	0.9138	0.99473
25531	0.92224	0.91809	0.90904	0.99735
25532	0.92045	0.9167	0.90433	0.99783
25533	0.91738	0.915	0.90208	0.99744
25534.1	0.91492	0.9138	0.90123	0.99691
25535	0.9132	0.91349	0.90238	0.99678
25536.1	0.91302	0.91421	0.9061	0.99753
25537	0.91391	0.9159	0.9115	0.99864
25538.1	0.91803	0.92073	0.92064	1.00103
25539.2	0.92472	0.92733	0.93099	1.00301
25540.1	0.93153	0.93373	0.94041	1.00476
25541.2	0.94301	0.94386	0.95556	1.00557
25542.1	0.95345	0.95296	0.96616	1.00578
25543.1	0.96436	0.96264	0.97913	1.00453
25544.1	0.97674	0.97408	0.99007	1.002
25545.1	0.98964	0.98481	0.99887	0.99705
25546.1	1.00099	0.99354	1.00541	0.99047
25547.1	1.00957	1.00023	1.00768	0.98342
25548	1.01502	1.00403	1.00631	0.97454
25549	1.01762	1.0048	1.00212	0.96565
25550	1.01607	1.0023	0.99327	0.95571
25551	1.01068	0.99687	0.98346	0.94791
25552	1.00173	0.98905	0.97122	0.93985
25553.1	0.99089	0.97886	0.95827	0.93365
25554.1	0.97906	0.96909	0.94755	0.92921
25555.2	0.96593	0.95882	0.93575	0.92637
25555.9	0.95757	0.95181	0.92892	0.92518
25556.9	0.9476	0.94507	0.92069	0.92548
25557.7	0.93929	0.93953	0.91562	0.92647
25558.7	0.93228	0.93493	0.91212	0.92935
25559.6	0.92773	0.93281	0.91004	0.93409
25560.4	0.92492	0.93233	0.90994	0.93844
25561.3	0.92431	0.93338	0.91165	0.94501
25562.3	0.92528	0.93581	0.91584	0.95203
25563.2	0.92884	0.93982	0.92062	0.9592
25564.2	0.93251	0.94417	0.92773	0.96705
25565.1	0.93767	0.94919	0.93387	0.97344
25566.1	0.94481	0.95497	0.9424	0.97944
25567.1	0.9504	0.9596	0.94931	0.9843
25568.2	0.95723	0.96545	0.95719	0.9877
25569.1	0.96216	0.9693	0.96411	0.98989
25570.1	0.96869	0.97386	0.9706	0.99135
25571.3	0.97507	0.97883	0.97897	0.99222
25572.2	0.97984	0.9823	0.98423	0.99182
25573.3	0.98503	0.98667	0.99254	0.99154
25574.3	0.99039	0.99045	0.99891	0.99139
25575.4	0.99633	0.99509	1.00622	0.99137
25576.4	1.00145	0.99923	1.01284	0.99169
25577.4	1.00703	1.00324	1.01843	0.99245
25578.6	1.01333	1.00853	1.02456	0.99374
25579.5	1.01825	1.01238	1.028	0.99553
25580.7	1.02395	1.01636	1.0312	0.99798
25581.7	1.02805	1.01892	1.03176	0.99982
25583	1.03146	1.02044	1.02988	1.00309
25584	1.03247	1.01923	1.02641	1.00581
25585.3	1.02921	1.01595	1.01874	1.00889
25586.3	1.02485	1.01133	1.0114	1.01105
25587.6	1.01676	1.0044	1.0001	1.01427
25588.7	1.00965	0.99805	0.99127	1.01642
25590	0.99841	0.98874	0.97893	1.01922
25591	0.99023	0.98262	0.97094	1.02045
25592.3	0.9801	0.97404	0.96036	1.02194
25593.4	0.973	0.96903	0.95399	1.02265
25594.8	0.96463	0.96411	0.94781	1.02289
25595.9	0.95963	0.96159	0.94494	1.02261
25597.1	0.95679	0.96013	0.94358	1.02213
25598.4	0.95475	0.96006	0.94451	1.02118
25599.6	0.95498	0.96139	0.94692	1.02009
25600.9	0.95701	0.96382	0.95075	1.01832
25602.2	0.95981	0.96667	0.95523	1.01673
25603.6	0.96297	0.97009	0.96078	1.01421
25604.8	0.96633	0.97314	0.96562	1.01213
25606.2	0.97106	0.97714	0.97158	1.0094
25607.3	0.97511	0.9805	0.97609	1.00765
25608.7	0.98021	0.98394	0.98171	1.00521
25609.9	0.98389	0.98696	0.98613	1.00282
25611.3	0.98844	0.99102	0.99121	1.00046
25612.7	0.99267	0.9948	0.99554	0.99842
25613.9	0.99596	0.99775	0.99932	0.99697
25615.4	0.99986	1.00106	1.00344	0.99531
25616.7	1.00267	1.00376	1.00634	0.99392
25618.2	1.00562	1.00655	1.00955	0.99326
25619.6	1.00881	1.00907	1.01194	0.99285
25621	1.01116	1.01057	1.01351	0.99305
25622.5	1.01347	1.01209	1.01456	0.99296
25623.8	1.01424	1.01238	1.01469	0.99318
25625.2	1.01445	1.01226	1.01404	0.9938
25626.7	1.01504	1.01155	1.0126	0.99432
25628	1.0138	1.01003	1.01018	0.99511
25629.5	1.01154	1.00766	1.00673	0.99625
25631	1.00893	1.00493	1.00305	0.99726
25632.5	1.0052	1.00208	0.99917	0.99799
25634.1	1.00176	0.99877	0.99511	0.99896
25635.5	0.99922	0.99617	0.99189	0.99996
25637.1	0.99598	0.99368	0.98875	1.00095
25638.6	0.99336	0.99154	0.98636	1.00138
25640.1	0.99099	0.98984	0.98434	1.00238
25641.5	0.98919	0.98856	0.98278	1.00296
25643	0.98765	0.98761	0.98217	1.00367
25644.6	0.98693	0.9871	0.98228	1.00445
25646.2	0.98701	0.987	0.9832	1.00532
25647.7	0.98715	0.98776	0.98505	1.00621
25649.3	0.98854	0.98926	0.98754	1.00711
25651	0.99077	0.99172	0.99086	1.00785
25652.7	0.99339	0.99398	0.99423	1.00856
25654.2	0.99572	0.99629	0.99777	1.00948
25655.8	0.99936	0.99944	1.00137	1.01008
25657.4	1.00269	1.00231	1.00457	1.01127
25659	1.00528	1.00433	1.00734	1.012
25660.7	1.00745	1.00653	1.00949	1.01293
25662.3	1.00902	1.00792	1.01079	1.01344
25663.9	1.01004	1.00889	1.01154	1.01419
25665.7	1.01058	1.00921	1.01152	1.01481
25667.5	1.01054	1.00977	1.0111	1.01577
25669.2	1.01036	1.00938	1.01054	1.01624
25670.8	1.01048	1.00905	1.00946	1.01653
25672.5	1.00964	1.00852	1.00811	1.01676
25674.2	1.00844	1.00778	1.00672	1.01688
25675.9	1.00746	1.00652	1.00512	1.01657
25677.6	1.00601	1.00538	1.00365	1.01605
25679.4	1.00407	1.00427	1.00202	1.01609
25681.1	1.00285	1.00294	1.00064	1.01508
25683	1.0013	1.00202	0.99924	1.01455
25684.7	1.00066	1.00093	0.99802	1.01337
25686.5	0.99915	0.99987	0.99667	1.01223
25688.3	0.99836	0.99909	0.99555	1.01153
25690.1	0.99721	0.99778	0.99431	1.00997
25691.9	0.99586	0.99659	0.99296	1.00877
25693.7	0.99476	0.99562	0.99191	1.00767
25695.4	0.99459	0.9945	0.99078	1.00633
25697.5	0.99348	0.9938	0.98989	1.00516
25699.3	0.99182	0.99348	0.98967	1.00501
25701.2	0.99184	0.99295	0.98942	1.0044
25703.1	0.99154	0.99273	0.98948	1.0039
25704.8	0.99141	0.99264	0.98996	1.00304
25706.7	0.99176	0.99309	0.99078	1.00263
25708.6	0.99182	0.99335	0.99215	1.00256
25710.5	0.99288	0.99458	0.99406	1.00233
25712.3	0.99501	0.99604	0.99625	1.00193
25714.5	0.9971	0.99769	0.99907	1.00175
25716.4	0.99978	0.99958	1.00156	1.0015
25718.3	1.00097	1.00151	1.00418	1.00168
25720.3	1.00382	1.00339	1.00647	1.00146
25722.2	1.005	1.00469	1.00844	1.00126
25724.1	1.00732	1.0061	1.0101	1.00099
25726.1	1.00853	1.00704	1.0113	1.00097
25728	1.00956	1.00831	1.01228	1.0008
25730.2	1.01075	1.00886	1.01301	1.00095
25732.3	1.01084	1.00933	1.01333	1.00085
25734.3	1.0108	1.0095	1.01336	1.00095
25736.3	1.01135	1.00958	1.01292	1.0008
25738.2	1.01151	1.0093	1.01214	1.00095
25740.3	1.01046	1.00847	1.01078	1.00088
25742.2	1.0094	1.00787	1.009	1.00059
25744.3	1.0074	1.00605	1.00664	1.00072
25746.4	1.00516	1.00428	1.00379	1.00114
25748.6	1.00263	1.0022	1.00068	1.00115
25750.7	1.00022	1.00022	0.9979	1.0015
25752.8	0.99805	0.99826	0.99498	1.00168
25754.9	0.99518	0.99583	0.9925	1.00158
25757	0.99306	0.99417	0.99027	1.00212
25759	0.99177	0.99292	0.98865	1.00231
25761.1	0.99015	0.9916	0.98748	1.0024
25763.5	0.98977	0.99066	0.98699	1.00282
25765.7	0.98825	0.99026	0.98673	1.00287
25767.9	0.98814	0.99021	0.98684	1.00286
25769.9	0.98787	0.99023	0.98718	1.00303
25772	0.98816	0.99014	0.9877	1.00292
25774.3	0.98887	0.99064	0.98848	1.0036
25776.4	0.98953	0.99112	0.98938	1.00333
25778.7	0.99026	0.99202	0.99073	1.0032
25781	0.99093	0.99314	0.99225	1.00309
25783.2	0.99299	0.99422	0.99404	1.00296
25785.4	0.99431	0.99544	0.99601	1.00256
25787.6	0.99617	0.9967	0.99832	1.00257
25789.9	0.99829	0.99861	1.00076	1.0023
25792.1	1.00004	1.00004	1.00297	1.0019
25794.4	1.00191	1.00182	1.00532	1.00122
25796.9	1.00386	1.00322	1.00737	1.00071
25799.3	1.00562	1.00451	1.00881	0.99986
25801.5	1.00729	1.00576	1.01	0.99937
25803.6	1.00814	1.00621	1.01074	0.9993
25806	1.00841	1.00665	1.0111	0.99843
25808.2	1.00911	1.00694	1.01082	0.99785
25810.7	1.00871	1.00689	1.01029	0.99735
25813.1	1.00803	1.00627	1.00917	0.99703
25815.5	1.00686	1.00554	1.00782	0.99698
25817.8	1.0057	1.00427	1.00612	0.99661
25820.2	1.00456	1.00333	1.00415	0.99655
25822.5	1.003	1.00195	1.00196	0.99591
25824.8	1.00104	1.00013	0.99977	0.99572
25827.5	0.99883	0.9984	0.99735	0.99571
25829.9	0.99733	0.99664	0.9954	0.99532
25832.4	0.9953	0.99548	0.99377	0.99553
25834.6	0.99378	0.99457	0.99243	0.99553
25837.2	0.99272	0.99369	0.99153	0.99537
25839.5	0.99165	0.99308	0.9908	0.9954
25841.9	0.99151	0.99265	0.99071	0.99518
25844.6	0.99109	0.9924	0.99097	0.99481
25847.1	0.99134	0.99248	0.99136	0.99443
25849.6	0.99207	0.99286	0.99192	0.99501
25852	0.99222	0.99295	0.99257	0.99507
25854.5	0.99248	0.99325	0.99299	0.99433
25857	0.99325	0.99367	0.99352	0.99483
25859.5	0.99337	0.99399	0.99396	0.99467
25862.3	0.99362	0.99414	0.99426	0.99451
25864.9	0.99388	0.99459	0.9946	0.99445
25867.3	0.99409	0.99478	0.99511	0.99444
25869.8	0.99487	0.99522	0.99571	0.99443
25872.3	0.99549	0.9957	0.99663	0.99485
25874.9	0.99671	0.99661	0.99775	0.99514
25877.6	0.99732	0.99763	0.99906	0.99523
25880.4	0.9985	0.99838	1.00051	0.99507
25882.7	0.99945	0.99913	1.0017	0.99526
25885.5	1.0008	1.00021	1.00277	0.99551
25888	1.00199	1.00108	1.00369	0.99553
25890.7	1.00289	1.00165	1.00449	0.99587
25893.3	1.00287	1.0024	1.00517	0.99581
25896.2	1.0033	1.00277	1.00569	0.99591
25898.9	1.00414	1.00304	1.00598	0.99574
25901.3	1.00474	1.00292	1.0061	0.99597
25904	1.004	1.00289	1.0059	0.99589
25906.7	1.00372	1.00274	1.00539	0.99605
25909.5	1.00346	1.00233	1.00473	0.99588
25912.3	1.00281	1.00201	1.00367	0.9958
25915.1	1.00131	1.00117	1.00226	0.99538
25917.6	1.0004	1.00015	1.00085	0.99568
25920.4	0.99926	0.99912	0.99917	0.99486
25923.2	0.99789	0.99823	0.99748	0.9949
25926	0.99684	0.99697	0.99601	0.99489
25928.8	0.9959	0.99594	0.99494	0.99476
25931.7	0.99462	0.99546	0.99428	0.9951
25934.3	0.99459	0.9951	0.99394	0.99502
25937.1	0.99393	0.99498	0.9941	0.99541
25939.8	0.99375	0.99532	0.99449	0.99524
25942.7	0.99458	0.99553	0.99519	0.99513
25945.7	0.99556	0.9961	0.99578	0.99543
25948.4	0.99541	0.99635	0.99643	0.99552
25951.3	0.99581	0.99681	0.99691	0.99586
25954	0.99608	0.99726	0.99735	0.99521
25956.9	0.99655	0.99749	0.99785	0.9952
25959.9	0.99755	0.99798	0.99836	0.9958
25963	0.99825	0.99842	0.99906	0.99537
25965.8	0.9988	0.99877	0.99958	0.99537
25968.6	0.99896	0.99933	1.00019	0.99543
25971.4	0.99934	0.9999	1.00084	0.99546
25974.3	1.00022	1.00057	1.00164	0.99485
25977.5	1.00072	1.00103	1.00239	0.99479
25980.4	1.00082	1.00149	1.00307	0.99475
25983.2	1.00183	1.00198	1.00348	0.99473
25986.1	1.00289	1.00257	1.00408	0.99489
25989.2	1.00374	1.00294	1.00441	0.99489
25992.1	1.00349	1.00328	1.00467	0.99516
25995.3	1.00328	1.00344	1.00484	0.99539
25998.4	1.00415	1.00343	1.00503	0.99554
26001.1	1.0046	1.0035	1.00486	0.99569
26004.1	1.00416	1.0035	1.00462	0.9961
26007.1	1.00383	1.00335	1.00433	0.99587
26010.2	1.00377	1.00317	1.00404	0.99629
26013.4	1.00363	1.00291	1.00339	0.99639
26016.4	1.0029	1.00246	1.00304	0.99678
26019.3	1.00227	1.00219	1.00242	0.99685
26022.5	1.00186	1.00182	1.00194	0.99684
26025.6	1.00129	1.00139	1.00131	0.99726
26028.8	1.00082	1.00094	1.00085	0.99706
26031.8	1.00046	1.00083	1.00039	0.99673
26034.8	1.00026	1.0005	1.00014	0.99684
26038	1.0002	1.00029	0.99972	0.99725
26040.9	1.00004	1.00013	0.99958	0.99672
26044.4	0.99984	1.00003	0.99956	0.99744
26047.6	1.0002	1.00012	0.9996	0.99705
26050.6	1.00054	1.00014	0.99961	0.99738
26053.6	1.00031	1.00027	0.99964	0.99723
26056.9	1.00001	1.00029	0.99984	0.99744
26060.2	0.99989	1.00041	0.99996	0.99754
26063.5	1.00033	1.00081	1.00014	0.99767
26068.6	1.0004	1.00107	1.00056	0.99779
26072.4	1.00089	1.00133	1.00095	0.99799
26077	1.00163	1.00155	1.00142	0.99836
26081	1.0019	1.00175	1.00194	0.99849
26085.1	1.00213	1.00204	1.00224	0.99796
26089.4	1.00245	1.00229	1.00271	0.99811
26093.6	1.00273	1.00251	1.00301	0.99778
26098.1	1.00299	1.00272	1.00332	0.99774
26101.9	1.00318	1.00288	1.00334	0.99758
26106.3	1.00335	1.00302	1.00341	0.99724
26110.7	1.00346	1.00312	1.00317	0.9973
26115	1.00352	1.00315	1.00292	0.99777
26119.1	1.00352	1.00315	1.00266	0.99782
26123.5	1.00345	1.00306	1.00237	0.99798
26128.2	1.00324	1.00318	1.00211	0.99792
26132.3	1.00295	1.00307	1.00187	0.99795
26136.4	1.00294	1.00276	1.0014	0.99828
26141	1.00249	1.00257	1.00114	0.99839
26145.7	1.00197	1.00206	1.00077	0.99813
26149.8	1.00195	1.00193	1.00033	0.99797
26154.3	1.00184	1.00176	1.00004	0.99837
26158.7	1.00153	1.0015	0.99961	0.99835
26163.5	1.0015	1.00118	0.99948	0.9986
26167.6	1.00166	1.00109	0.99926	0.99829
26172.2	1.00146	1.00122	0.99924	0.99871
26176.7	1.00098	1.00122	0.99917	0.9988
26181.4	1.00091	1.00145	0.99935	0.9991
26185.7	1.00104	1.0016	0.99931	0.99922
26190.2	1.00142	1.0015	0.99946	0.99968
26195.1	1.00181	1.00171	0.99955	1.00015
26199.8	1.00164	1.00195	0.99971	1.00013
26204.1	1.00218	1.00199	0.9998	1.00032
26208.7	1.00217	1.0018	0.99973	1.00023
26213.6	1.00224	1.00184	0.99977	0.99985
26218.1	1.00225	1.00219	0.9997	1.00008
26222.6	1.00203	1.00213	0.99959	1.00023
26227.5	1.00216	1.00192	0.99933	1.00017
26232.3	1.00234	1.00182	0.9991	1.00036
26236.8	1.00195	1.00169	0.99894	1.00039
26241.3	1.00114	1.00154	0.99849	1.00056
26246.4	1.00158	1.00135	0.99821	1.00075
26251.1	1.00174	1.00117	0.99783	1.00093
26255.7	1.00086	1.00097	0.99756	1.0011
26260.7	1.00065	1.00075	0.99704	1.00084
26265.7	1.00012	1.00055	0.99676	1.00101
26270.2	1	1.00021	0.99633	1.00067
26274.9	1.0001	1.00011	0.99602	1.00069
26280.1	1.00036	0.99994	0.99559	1.00076
26284.8	1.00005	0.99963	0.99515	1.00084
26289.6	0.9994	0.99961	0.99488	1.00062
26294.6	0.99946	0.99937	0.9944	1.00093
26299.8	0.99946	0.99922	0.99413	1.00107
26304.3	0.99939	0.99902	0.99386	1.0014
26309.3	0.99931	0.99876	0.99352	1.00154
26314.5	0.99878	0.99862	0.99314	1.00158
26319.4	0.99819	0.99839	0.99292	1.00179
26324.2	0.9983	0.99832	0.99271	1.00173
26329.5	0.99858	0.99827	0.99243	1.00208
26334.5	0.99845	0.99829	0.99218	1.00176
26339.2	0.99795	0.99825	0.99181	1.00172
26344.3	0.99784	0.99788	0.99142	1.00134
26349.7	0.99784	0.99763	0.99122	1.00164
26354.6	0.99751	0.99754	0.99073	1.00142
26359.6	0.99713	0.99739	0.99038	1.00194
26365	0.99698	0.99686	0.98991	1.00193
26370.1	0.99665	0.99651	0.98949	1.00244
26374.9	0.99589	0.99661	0.98896	1.00235
26380.3	0.99533	0.99626	0.98834	1.00248
26385.5	0.99534	0.99606	0.98784	1.0023
26390.5	0.99484	0.99584	0.98729	1.00259
26395.8	0.99481	0.99547	0.98666	1.00243
26401.3	0.99457	0.99492	0.98613	1.00215
26406.3	0.99427	0.99447	0.98553	1.00219
26411.4	0.99382	0.99419	0.98495	1.00215
26417.1	0.99284	0.99389	0.98435	1.00221
26422.1	0.9927	0.99367	0.98377	1.00253
26427.3	0.99216	0.99338	0.98313	1.0025
26433	0.9913	0.993	0.98244	1.0027
26438.2	0.99107	0.99256	0.98184	1.00285
26443.2	0.99074	0.99234	0.98126	1.00254
26448.8	0.99009	0.99185	0.98063	1.00303
26454.3	0.98945	0.99139	0.98003	1.0028
26459.5	0.98974	0.99082	0.97947	1.00241
26465	0.98934	0.99046	0.97883	1.00264
26470.6	0.98843	0.99015	0.97813	1.00236
26475.7	0.9881	0.98996	0.97754	1.0024
26481.2	0.9876	0.98981	0.97687	1.00239
26486.9	0.98726	0.98933	0.97614	1.00276

## Sheet: Figure 3f
Energy (eV)	W-BTO	Energy (eV)	Ag.W-BTO	Energy (eV)	W foil	Energy (eV)	WO3
10007	-0.00788	10007	0.00441	10006.5	0.02392	10006.5	0.000813448
10012	0.03244	10012	0.01976	10016.5	0.0196	10016.5	0.000772499
10017	0.02788	10017	0.00733	10026.5	0.01527	10026.5	0.000407301
10022	0.04268	10022	0.00456	10036.5	0.01095	10036.5	0.000199377
10027	0.00875	10027	-0.0026	10046.5	0.00662	10046.5	-8.58617e-05
10032	0.01711	10032	0.00746	10056.5	0.0023	10056.5	-0.000344155
10037	0.02311	10037	0.0056	10066.5	-0.000320579	10066.5	-0.000820998
10042	0.00294	10042	0.00114	10076.5	0.000443214	10076.5	-0.00067738
10047	-0.00249	10047	0.000166	10086.5	0.000118291	10086.5	-0.000818783
10052	-0.02527	10052	-0.00812	10096.5	-0.00021211	10096.5	-0.000892029
10057	-0.02529	10057	-0.0043	10106.5	-0.00062901	10106.5	-0.000671085
10062	-0.01053	10062	0.00114	10116.5	-0.000677722	10116.5	-0.000511116
10067	-0.01511	10067	-0.0107	10126.5	-0.000545277	10126.5	-0.000122395
10072	-0.00689	10071.9	-0.01186	10136.5	1.17737e-05	10136.5	0.000591728
10077	-0.01216	10077	-0.00805	10146.5	0.00124	10146.5	0.00216
10082	-0.02361	10082	-0.00121	10156.5	0.00347	10156.5	0.00466
10087	-0.00901	10087	-0.00754	10166.5	0.0083	10166.5	0.00898
10092	-0.01747	10092	-0.00842	10176.5	0.01856	10176.5	0.01733
10097	-0.02049	10097	-0.00373	10177	0.01928	10177	0.01799
10102	-0.02097	10102	-0.01081	10177.5	0.02004	10177.5	0.01857
10107	-0.0118	10107	-0.00873	10178	0.02075	10178	0.01939
10112	-0.00957	10112	-0.00326	10178.5	0.02148	10178.5	0.02008
10117	-0.00874	10117	-0.00324	10179	0.02257	10179	0.02076
10122	-0.00475	10122	0.000996	10179.5	0.02375	10179.5	0.02162
10127	0.00697	10127	-0.00693	10180	0.02494	10180	0.02224
10132	0.000365	10132	-0.00146	10180.5	0.0261	10180.5	0.02305
10136.9	0.01297	10137	0.00538	10181	0.02729	10181	0.02394
10142	0.02967	10142	0.01061	10181.5	0.02845	10181.5	0.02477
10147	0.01548	10147	0.01352	10182	0.02964	10182	0.02595
10152	0.02358	10152	0.01898	10182.5	0.0308	10182.5	0.02672
10157	0.0196	10156.9	0.0105	10183	0.03199	10183	0.02765
10158	0.01128	10158	0.00978	10183.5	0.03316	10183.5	0.02879
10159	-0.01442	10159	-0.000675	10184	0.03477	10184	0.03003
10160	-0.0221	10160	-0.00482	10184.5	0.03634	10184.5	0.03112
10161	0.01745	10161	0.01575	10185	0.03805	10185	0.03216
10162	0.04034	10162	0.02243	10185.5	0.03965	10185.5	0.03369
10163	0.04626	10163	0.02921	10186	0.04152	10186	0.03506
10164	0.04861	10164	0.02726	10186.5	0.04358	10186.5	0.03659
10165	0.04614	10165	0.02874	10187	0.04571	10187	0.03808
10166	0.04198	10166	0.03592	10187.5	0.04822	10187.5	0.03991
10167	0.04429	10167	0.03479	10188	0.05058	10188	0.04148
10168	0.0535	10168	0.03604	10188.5	0.05328	10188.5	0.04345
10169	0.0495	10169	0.03255	10189	0.05597	10189	0.04546
10170	0.05178	10170	0.0412	10189.5	0.05913	10189.5	0.04738
10171	0.05394	10171	0.04203	10190	0.06259	10190	0.04971
10172	0.05294	10172	0.04275	10190.5	0.06626	10190.5	0.0519
10173	0.05239	10173	0.0494	10191	0.07008	10191	0.05428
10174	0.06097	10174	0.04242	10191.5	0.07435	10191.5	0.0568
10175	0.05746	10175	0.04609	10192	0.07874	10192	0.05962
10176	0.0618	10176	0.04417	10192.5	0.08361	10192.5	0.06261
10177	0.06674	10177	0.05589	10193	0.0894	10193	0.06596
10178	0.07412	10178	0.05184	10193.5	0.09524	10193.5	0.06928
10179	0.06741	10179	0.06087	10194	0.10145	10194	0.07294
10180.1	0.08008	10180	0.05266	10194.5	0.10775	10194.5	0.07668
10181	0.07232	10181	0.05584	10195	0.11484	10195	0.08093
10182	0.07734	10182	0.05697	10195.5	0.12325	10195.5	0.08576
10183	0.08519	10183	0.05826	10196	0.13318	10196	0.09067
10184	0.085	10184	0.06012	10196.5	0.14328	10196.5	0.09628
10185	0.0887	10185	0.06509	10197	0.15449	10197	0.10224
10186	0.08521	10186	0.08122	10197.5	0.16709	10197.5	0.10846
10187	0.1016	10187	0.07739	10198	0.18097	10198	0.11547
10188	0.10195	10188	0.07589	10198.5	0.19789	10198.5	0.12349
10189	0.11077	10189	0.08098	10199	0.21738	10199	0.1317
10190	0.13335	10190	0.09187	10199.5	0.23786	10199.5	0.14048
10191	0.12464	10191	0.09053	10200	0.26238	10200	0.15076
10192	0.14716	10192	0.10191	10200.5	0.29145	10200.5	0.1623
10193	0.14591	10193	0.11009	10201	0.32503	10201	0.17502
10193.9	0.14079	10194	0.12091	10201.5	0.36523	10201.5	0.18927
10195	0.15736	10195	0.12766	10202	0.41383	10202	0.20536
10196	0.16409	10196	0.12894	10202.5	0.47095	10202.5	0.2235
10197	0.17137	10197	0.14904	10203	0.53353	10203	0.24416
10197.4	0.18183	10197.4	0.14636	10203.5	0.61165	10203.5	0.26752
10197.8	0.18615	10197.8	0.1553	10204	0.7016	10204	0.29468
10198.2	0.19456	10198.2	0.1536	10204.5	0.81697	10204.5	0.32612
10198.6	0.20326	10198.6	0.17401	10205	0.95654	10205	0.36263
10199	0.20918	10199	0.1745	10205.5	1.12503	10205.5	0.40578
10199.4	0.21568	10199.4	0.18517	10206	1.325	10206	0.45672
10199.8	0.23763	10199.8	0.20582	10206.5	1.53596	10206.5	0.51758
10200.2	0.24326	10200.2	0.20903	10207	1.75678	10207	0.59034
10200.6	0.24297	10200.6	0.21972	10207.5	1.97254	10207.5	0.67835
10201	0.26658	10201	0.21723	10208	2.16435	10208	0.78555
10201.4	0.27002	10201.4	0.23839	10208.5	2.29143	10208.5	0.91614
10201.8	0.29399	10201.8	0.25154	10209	2.35682	10209	1.07519
10202.2	0.31602	10202.2	0.26338	10209.5	2.35902	10209.5	1.26673
10202.6	0.33215	10202.6	0.27348	10210	2.30931	10210	1.49421
10203	0.36163	10203	0.30218	10210.5	2.22648	10210.5	1.73993
10203.4	0.38361	10203.4	0.3267	10211	2.11268	10211	2.02092
10203.8	0.42012	10203.8	0.34362	10211.5	1.99504	10211.5	2.3
10204.2	0.4391	10204.2	0.36908	10212	1.88818	10212	2.54749
10204.6	0.4601	10204.6	0.39018	10212.5	1.79509	10212.5	2.73364
10205	0.49687	10205	0.42163	10213	1.70985	10213	2.84983
10205.4	0.54063	10205.4	0.45294	10213.5	1.63158	10213.5	2.90862
10205.8	0.59207	10205.8	0.50651	10214	1.56101	10214	2.93509
10206.2	0.63107	10206.2	0.55558	10214.5	1.50329	10214.5	2.94734
10206.6	0.70476	10206.6	0.61795	10215	1.45499	10215	2.95072
10207	0.78196	10207	0.68287	10215.5	1.4171	10215.5	2.93636
10207.4	0.86373	10207.4	0.7708	10216	1.3843	10216	2.88993
10207.8	0.96161	10207.8	0.86268	10216.5	1.35953	10216.5	2.79888
10208.2	1.07531	10208.2	0.9673	10217	1.33943	10217	2.66928
10208.6	1.21904	10208.6	1.1077	10217.5	1.32259	10217.5	2.49993
10209	1.40022	10209	1.28448	10218	1.30862	10218	2.31503
10209.4	1.61054	10209.4	1.46157	10218.5	1.29559	10218.5	2.1332
10209.8	1.83101	10209.8	1.67764	10219	1.28316	10219	1.96364
10210.2	2.09014	10210.2	1.87537	10219.5	1.26952	10219.5	1.80998
10210.6	2.38253	10210.6	2.13246	10220	1.25595	10220	1.67339
10211	2.70232	10211	2.40328	10220.5	1.24173	10220.5	1.55264
10211.4	3.01054	10211.4	2.66124	10221	1.22784	10221	1.4469
10211.8	3.31449	10211.8	2.91582	10221.5	1.21355	10221.5	1.35483
10212.2	3.5656	10212.2	3.12093	10222	1.19951	10222	1.27946
10212.6	3.74666	10212.6	3.26679	10222.5	1.18448	10222.5	1.21211
10213	3.85888	10213	3.3569	10223	1.16965	10223	1.15669
10213.4	3.90561	10213.4	3.41139	10223.5	1.1555	10223.5	1.11243
10213.8	3.9131	10213.8	3.41641	10224	1.14253	10224	1.07753
10214.2	3.89161	10214.2	3.40096	10224.5	1.13044	10224.5	1.05092
10214.6	3.86312	10214.6	3.36852	10225	1.1192	10225	1.03009
10215	3.81428	10215	3.31208	10225.5	1.10924	10225.5	1.01461
10215.4	3.7475	10215.4	3.24371	10226	1.10074	10226	1.0027
10215.8	3.67133	10215.8	3.15006	10226.5	1.09342	10226.5	0.99169
10216.2	3.56315	10216.2	3.02438	10227	1.08682	10227	0.98235
10216.6	3.39775	10216.6	2.87612	10227.5	1.08019	10227.5	0.97405
10217	3.21387	10217	2.72672	10228	1.07309	10228	0.96632
10217.4	3.00558	10217.4	2.53783	10228.5	1.06508	10228.5	0.95995
10217.8	2.80169	10217.8	2.36642	10229	1.05566	10229	0.95472
10218.2	2.58999	10218.2	2.18987	10229.5	1.0464	10229.5	0.951
10218.6	2.38013	10218.6	2.02352	10230	1.03818	10230	0.94828
10219	2.18562	10219	1.88319	10230.5	1.03126	10230.5	0.94635
10219.4	2.02214	10219.4	1.74487	10231	1.02518	10231	0.94528
10219.8	1.88761	10219.8	1.61936	10231.5	1.02048	10231.5	0.94456
10220.2	1.7764	10220.2	1.53076	10232	1.01683	10232	0.94363
10220.6	1.67593	10220.6	1.45658	10232.5	1.01407	10232.5	0.94229
10221	1.59671	10221	1.38679	10233	1.01256	10233	0.94
10221.4	1.52762	10221.4	1.33046	10233.5	1.01177	10233.5	0.9368
10221.8	1.46327	10221.8	1.28763	10234	1.01165	10234	0.93242
10222.2	1.41381	10222.2	1.2419	10234.5	1.01136	10234.5	0.92746
10222.6	1.39159	10222.6	1.21982	10235	1.01122	10235	0.92168
10223	1.36634	10223	1.19608	10235.5	1.01107	10235.5	0.91597
10223.4	1.34197	10223.4	1.17206	10236	1.01063	10236	0.91053
10223.8	1.31894	10223.8	1.1539	10236.5	1.01027	10236.5	0.9051
10224.2	1.30612	10224.2	1.14348	10237	1.00682	10237	0.90048
10224.6	1.2955	10224.6	1.13237	10237.5	1.00092	10237.5	0.89619
10225	1.28579	10225	1.13081	10238	0.9975	10238	0.89279
10225.4	1.28123	10225.4	1.12157	10238.5	0.99554	10238.5	0.88953
10225.8	1.26873	10225.8	1.1191	10239	0.99347	10239	0.88717
10226.2	1.25679	10226.2	1.09793	10239.5	0.99135	10239.5	0.88506
10226.6	1.24705	10226.6	1.10441	10240	0.9897	10240	0.88358
10227	1.24082	10227	1.08559	10240.5	0.98826	10240.5	0.88242
10227.4	1.23077	10227.4	1.08486	10241	0.98785	10241	0.88171
10227.8	1.22106	10227.8	1.08321	10241.5	0.9886	10241.5	0.88187
10228.2	1.20814	10228.2	1.06833	10242	0.9892	10242	0.8823
10228.6	1.19968	10228.6	1.04469	10242.5	0.98947	10242.5	0.883
10229	1.18675	10229	1.03022	10243	0.98973	10243	0.8841
10229.4	1.17651	10229.4	1.02938	10243.5	0.98999	10243.5	0.88523
10229.8	1.16037	10229.8	1.02013	10244	0.99025	10244	0.88652
10230.2	1.14938	10230.2	0.99543	10244.5	0.98981	10244.5	0.88766
10230.6	1.13808	10230.6	0.99838	10245	0.98901	10245	0.8883
10231	1.1404	10231	0.99291	10245.5	0.98777	10245.5	0.88872
10231.4	1.1286	10231.4	0.98733	10246	0.98566	10246	0.88905
10231.8	1.12241	10231.8	0.97526	10246.5	0.98352	10246.5	0.88906
10232.2	1.11352	10232.2	0.97731	10247	0.98042	10247	0.88908
10232.6	1.11037	10232.6	0.97672	10247.5	0.97701	10247.5	0.88905
10233	1.11242	10233	0.96785	10248	0.9733	10248	0.88876
10233.4	1.10125	10233.4	0.95695	10248.5	0.96937	10248.5	0.88883
10233.8	1.09962	10233.8	0.95728	10249	0.96557	10249	0.88926
10234.2	1.0925	10234.2	0.95573	10249.5	0.9613	10249.5	0.88973
10234.6	1.09345	10234.6	0.96395	10250	0.95694	10250	0.89049
10235	1.08621	10235	0.96079	10250.5	0.95302	10250.5	0.89153
10235.4	1.08009	10235.4	0.96036	10251	0.94953	10251	0.8929
10235.8	1.08441	10235.8	0.96058	10251.5	0.94616	10251.5	0.89472
10236.2	1.07533	10236.2	0.95963	10252	0.94437	10252	0.897
10236.6	1.07083	10236.6	0.94301	10252.5	0.94264	10252.5	0.89931
10237	1.0656	10237	0.94538	10253	0.94186	10253	0.90213
10237.4	1.06215	10237.4	0.94581	10253.5	0.94221	10253.5	0.90502
10237.8	1.0607	10237.8	0.95063	10254	0.94258	10254	0.90829
10238.2	1.06653	10238.2	0.94955	10254.5	0.94468	10254.5	0.91232
10238.6	1.06241	10238.6	0.94673	10255	0.94723	10255	0.91633
10239	1.06523	10239	0.94914	10255.5	0.94984	10255.5	0.92054
10239.4	1.05468	10239.4	0.94089	10256	0.95379	10256	0.92543
10239.8	1.05564	10239.8	0.94028	10256.5	0.95781	10256.5	0.93061
10240.2	1.06032	10240.2	0.933	10258.2	0.97117	10258.2	0.94869
10240.6	1.04575	10240.6	0.93235	10259.9	0.9844	10259.9	0.96734
10241	1.05201	10241	0.93231	10261.6	0.99532	10261.6	0.98534
10241.4	1.04131	10241.4	0.93176	10263.4	1.00211	10263.4	1.00243
10241.8	1.0375	10241.8	0.93708	10265.1	1.0034	10265.1	1.01839
10242.2	1.04658	10242.2	0.94029	10267	0.99947	10267	1.0321
10242.6	1.03188	10242.6	0.93934	10268.8	0.99424	10268.8	1.04216
10243	1.03633	10243	0.92674	10270.6	0.98967	10270.6	1.04688
10243.4	1.03255	10243.4	0.94007	10272.5	0.98613	10272.5	1.04443
10243.8	1.01988	10243.8	0.92989	10274.4	0.98398	10274.4	1.03622
10244.2	1.0304	10244.2	0.92639	10276.4	0.98325	10276.4	1.02579
10244.6	1.03532	10244.6	0.9355	10278.4	0.9847	10278.4	1.0154
10245	1.02379	10245	0.93497	10280.4	0.98826	10280.4	1.00608
10245.4	1.0254	10245.4	0.93575	10282.4	0.99383	10282.4	0.99881
10245.8	1.03297	10245.8	0.93676	10284.4	1.00068	10284.4	0.99302
10246.2	1.02697	10246.2	0.9367	10286.5	1.00593	10286.5	0.98896
10246.6	1.02363	10246.6	0.93669	10288.6	1.00809	10288.6	0.98633
10247.7	1.03044	10247.7	0.94435	10290.8	1.00536	10290.8	0.98496
10248.5	1.03773	10248.5	0.94551	10292.9	0.99706	10292.9	0.98505
10249.2	1.04554	10249.2	0.9539	10295.1	0.98657	10295.1	0.98679
10250	1.03944	10250.1	0.95896	10297.3	0.97779	10297.3	0.98949
10250.8	1.04368	10250.8	0.96312	10299.6	0.97301	10299.6	0.99269
10251.6	1.05429	10251.6	0.98482	10301.9	0.97299	10301.9	0.99464
10252.4	1.07983	10252.4	0.99477	10304.2	0.9763	10304.2	0.99439
10253.2	1.08723	10253.2	1.00656	10306.5	0.98021	10306.5	0.99185
10253.9	1.0754	10253.9	0.99688	10308.9	0.98236	10308.9	0.98755
10254.7	1.06679	10254.8	0.96784	10311.2	0.98296	10311.2	0.98248
10255.6	1.07414	10255.6	0.97715	10313.6	0.98297	10313.6	0.97766
10256.4	1.08354	10256.4	0.97921	10316.1	0.98388	10316.1	0.97348
10257.2	1.08708	10257.2	0.98616	10318.5	0.98673	10318.5	0.97094
10258.1	1.09552	10258.1	0.9969	10321	0.99083	10321	0.97004
10258.9	1.10412	10258.9	1.00506	10323.6	0.99559	10323.6	0.97099
10259.8	1.11892	10259.7	1.01348	10326.1	1.00011	10326.1	0.97288
10260.6	1.10674	10260.6	1.02421	10328.7	1.00519	10328.7	0.97608
10261.4	1.1271	10261.4	1.03592	10331.3	1.01041	10331.3	0.9789
10262.3	1.12457	10262.3	1.03911	10333.9	1.01569	10333.9	0.98088
10263.2	1.12396	10263.2	1.04781	10336.6	1.02067	10336.6	0.98224
10264.1	1.13595	10264	1.04845	10339.3	1.02328	10339.3	0.98315
10265	1.13268	10265	1.05962	10342	1.02343	10342	0.98416
10265.9	1.14846	10265.9	1.06239	10344.7	1.0218	10344.7	0.98614
10266.7	1.1355	10266.7	1.06819	10347.5	1.01674	10347.5	0.98863
10267.7	1.14	10267.7	1.06421	10350.3	1.00734	10350.3	0.99189
10268.6	1.14262	10268.6	1.05774	10353.1	0.99581	10353.1	0.99492
10269.5	1.13418	10269.5	1.0544	10355.9	0.98654	10355.9	0.99734
10270.5	1.14039	10270.5	1.06469	10358.8	0.98155	10358.8	0.9993
10271.4	1.14444	10271.4	1.04817	10361.7	0.97949	10361.7	1.00073
10272.3	1.15236	10272.3	1.04884	10364.6	0.97938	10364.6	1.00161
10273.3	1.12443	10273.3	1.0502	10367.6	0.98159	10367.6	1.00271
10274.2	1.13125	10274.2	1.04876	10370.6	0.98346	10370.6	1.00454
10275.2	1.12177	10275.2	1.04347	10373.6	0.98408	10373.6	1.00687
10276.2	1.11859	10276.2	1.03144	10376.7	0.98445	10376.7	1.00898
10277.1	1.1194	10277.1	1.02161	10379.7	0.98582	10379.7	1.00998
10278.2	1.118	10278.1	1.0336	10382.8	0.98737	10382.8	1.00947
10279.1	1.11515	10279.1	1.02512	10385.9	0.98877	10385.9	1.00751
10280.1	1.11598	10280.1	1.02188	10389.1	0.99171	10389.1	1.00512
10281.2	1.12626	10281.2	1.02335	10392.3	0.99978	10392.3	1.00291
10282.1	1.11872	10282.1	1.01698	10395.5	1.01357	10395.5	1.00175
10283.2	1.11311	10283.2	1.02344	10398.7	1.03014	10398.7	1.00143
10284.1	1.10875	10284.2	1.02316	10402	1.04448	10402	1.00106
10285.2	1.10841	10285.2	1.01927	10405.3	1.0514	10405.3	1.00091
10286.3	1.10827	10286.3	1.01101	10408.6	1.04669	10408.6	1.00011
10287.3	1.10915	10287.3	1.00897	10411.9	1.02858	10411.9	0.99928
10288.4	1.10976	10288.4	1.01888	10415.3	1.00254	10415.3	0.99846
10289.4	1.10539	10289.4	1.01172	10418.7	0.98221	10418.7	0.99795
10290.5	1.10733	10290.5	1.01493	10422.1	0.97267	10422.1	0.99723
10291.6	1.09502	10291.6	1.01707	10425.6	0.97228	10425.6	0.99636
10292.6	1.10311	10292.6	1.01484	10429.1	0.97719	10429.1	0.99493
10293.8	1.1096	10293.7	1.01263	10432.6	0.9823	10432.6	0.99349
10294.8	1.10356	10294.8	1.01315	10436.1	0.98456	10436.1	0.99268
10296	1.09935	10296	1.02005	10439.7	0.98577	10439.7	0.99184
10297	1.08373	10297	1.01105	10443.3	0.98873	10443.3	0.991
10298.1	1.09366	10298.1	1.02168	10446.9	0.9948	10446.9	0.99019
10299.3	1.09611	10299.3	1.01402	10450.5	1.00181	10450.5	0.98964
10300.4	1.08726	10300.4	1.02067	10454.2	1.00514	10454.2	0.98977
10301.6	1.08684	10301.6	1.01336	10457.9	1.00589	10457.9	0.99026
10302.6	1.08741	10302.6	1.01674	10461.6	1.0073	10461.6	0.99171
10303.8	1.0769	10303.9	1.01289	10465.4	1.01127	10465.4	0.99376
10305	1.07294	10305	1.01095	10469.2	1.01572	10469.2	0.99681
10306.2	1.07717	10306.2	1.01017	10473	1.01911	10473	1.00026
10307.3	1.066	10307.3	1.01016	10476.8	1.02158	10476.8	1.00342
10308.5	1.06932	10308.5	1.00686	10480.6	1.02175	10480.6	1.00599
10309.7	1.06332	10309.7	0.9977	10484.5	1.01777	10484.5	1.00705
10310.9	1.05801	10310.9	1.0019	10488.5	1.00993	10488.5	1.00752
10312.1	1.05385	10312.1	1.01012	10492.4	1.00151	10492.4	1.00758
10313.3	1.05853	10313.3	1.01	10496.4	0.99542	10496.4	1.00681
10314.5	1.05338	10314.5	0.99839	10500.4	0.99097	10500.4	1.00579
10315.7	1.05716	10315.7	0.99792	10504.4	0.98688	10504.4	1.00487
10317	1.04967	10317	0.99701	10508.5	0.98514	10508.5	1.00417
10318.1	1.05682	10318.1	0.99337	10512.6	0.98756	10512.6	1.004
10319.4	1.05694	10319.4	1.00048	10516.7	0.99156	10516.7	1.0047
10320.6	1.05134	10320.6	1.00861	10520.8	0.99583	10520.8	1.00534
10321.9	1.04618	10321.9	0.99709	10525	1.00066	10525	1.00604
10323.1	1.04513	10323.1	1.0068	10529.2	1.0055	10529.2	1.00615
10324.4	1.04268	10324.4	0.99641	10533.4	1.01058	10533.4	1.00589
10325.7	1.03627	10325.7	1.00006	10537.7	1.01466	10537.7	1.00526
10327.1	1.03418	10327.1	1.00555	10541.9	1.01693	10541.9	1.00436
10328.2	1.03747	10328.2	1.0061	10546.2	1.01718	10546.2	1.00313
10329.6	1.03239	10329.6	1.00834	10550.6	1.01496	10550.6	1.00196
10330.8	1.03447	10330.8	0.99962	10554.9	1.01124	10554.9	1.00103
10332.2	1.03433	10332.2	1.00797	10559.3	1.00679	10559.3	1.00025
10333.4	1.0135	10333.4	1.00012	10563.7	1.0036	10563.7	0.99935
10334.8	1.01309	10334.8	0.99994	10568.2	1.00216	10568.2	0.99889
10336.1	1.02487	10336.1	0.9991	10572.6	1.00066	10572.6	0.99831
10337.5	1.03361	10337.5	1.00518	10577.1	0.99707	10577.1	0.99828
10338.8	1.03218	10338.8	1.01158	10581.6	0.99284	10581.6	0.99816
10340.2	1.03279	10340.2	1.01287	10586.2	0.99092	10586.2	0.99808
10341.5	1.02542	10341.5	1.01003	10590.8	0.99324	10590.8	0.99837
10342.9	1.02864	10342.9	1.01163	10595.4	0.99663	10595.4	0.99872
10344.2	1.03452	10344.3	1.01011	10600	0.99873	10600	0.99927
10345.6	1.03268	10345.6	1.02142	10604.7	1.00006	10604.7	0.99981
10347	1.03409	10347	1.00956	10609.4	1.00184	10609.4	1.00005
10348.4	1.02854	10348.4	1.01432	10614.1	1.00371	10614.1	1.00045
10349.8	1.03122	10349.8	1.01287	10618.8	1.00518	10618.8	1.00078
10351.2	1.02897	10351.2	1.01967	10623.6	1.00521	10623.6	1.00095
10352.7	1.03151	10352.7	1.01851	10628.4	1.00476	10628.4	1.00097
10354	1.02853	10354	1.00924	10633.2	1.005	10633.2	1.00075
10355.5	1.02627	10355.5	1.01406	10638	1.00667	10638	1.00058
10356.9	1.02848	10356.9	1.00743	10642.9	1.00795	10642.9	1.00075
10358.4	1.02819	10358.4	1.00629	10647.8	1.00778	10647.8	1.00143
10359.8	1.02464	10359.8	1.00034	10652.8	1.00592	10652.8	1.00206
10361.2	1.02207	10361.2	1.00989	10657.8	1.00322	10657.8	1.00259
10362.7	1.01251	10362.7	1.00802	10662.7	1.00046	10662.7	1.0031
10364.1	1.01941	10364.1	1.00129	10667.8	0.99862	10667.8	1.00308
10365.6	1.02493	10365.6	0.99747	10672.8	0.99695	10672.8	1.00297
10367	1.01361	10367.1	1.00277	10677.9	0.99578	10677.9	1.00266
10368.6	1.0216	10368.6	1.00641	10683	0.99517	10683	1.00191
10370.1	1.01985	10370.1	1.01044	10688.1	0.99535	10688.1	1.00182
10371.6	1.01708	10371.6	1.00464	10693.2	0.99477	10693.2	1.00145
10373.1	1.00699	10373.1	0.99893	10698.4	0.99362	10698.4	1.00077
10374.6	1.0153	10374.6	1.0028	10703.6	0.99466	10703.6	1.00007
10376.1	1.01242	10376.1	1.00365	10708.9	0.99807	10708.9	0.99989
10377.7	1.00502	10377.7	1.00088	10714.1	1.00014	10714.1	0.99972
10379.2	1.00582	10379.2	0.99936	10719.4	1.00102	10719.4	0.9997
10380.7	1.00881	10380.7	0.99934	10724.7	1.00076	10724.7	0.99972
10382.2	1.00859	10382.2	1.00999	10730.1	1.00049	10730.1	0.99977
10383.8	1.0012	10383.8	1.01042	10735.5	1.00166	10735.5	0.99942
10385.3	1.00063	10385.3	0.99977	10740.9	1.00314	10740.9	0.99919
10386.9	1.0034	10387	1.00092	10746.3	1.00381	10746.3	0.99895
10388.6	0.99793	10388.6	1.00035	10751.7	1.003	10751.7	0.99883
10390.1	0.99899	10390.1	1.00545	10757.2	1.00126	10757.2	0.99857
10391.7	0.99474	10391.7	1.00439	10762.7	1.00114	10762.7	0.99841
10393.2	0.99601	10393.3	0.99973	10768.3	1.00387	10768.3	0.99852
10394.9	0.98946	10394.9	1.00186	10773.9	1.0072	10773.9	0.99829
10396.5	0.99276	10396.5	0.99456	10779.4	1.00818	10779.4	0.99834
10398.1	0.99862	10398.1	1.00799	10785.1	1.00421	10785.1	0.99844
10399.8	0.99301	10399.8	1.00786	10790.7	0.99703	10790.7	0.99853
10401.4	0.98966	10401.4	1.00314	10796.4	0.99042	10796.4	0.99863
10403	0.98989	10403	1.00443	10802.1	0.98737	10802.1	0.99882
10404.7	0.9897	10404.7	1.00384	10807.8	0.98587	10807.8	0.99897
10406.3	0.98838	10406.3	0.99331	10813.6	0.98532	10813.6	0.99922
10407.9	0.98474	10407.9	1.00662	10819.4	0.98794	10819.4	0.9991
10409.6	0.98893	10409.6	0.9996	10825.2	0.99147	10825.2	0.99929
10411.3	0.97943	10411.3	0.99253	10831	0.9958	10831	0.99955
10413	0.98003	10413	1.00292	10836.9	1.00057	10836.9	0.99969
10414.7	0.97668	10414.7	0.99837	10842.8	1.00647	10842.8	0.99977
10416.3	0.97825	10416.3	0.99736	10848.7	1.00916	10848.7	0.99964
10418.1	0.97845	10418.1	0.99928	10854.6	1.00849	10854.6	0.99936
10419.8	0.9781	10419.8	0.99179	10860.6	1.0055	10860.6	0.99909
10421.5	0.97938	10421.5	0.9937	10866.6	1.00247	10866.6	0.99893
10423.2	0.9785	10423.2	0.98689	10872.6	1.00118	10872.6	0.9991
10424.9	0.977	10424.9	0.98509	10878.7	1.00164	10878.7	0.99917
10426.6	0.96978	10426.6	0.99208	10884.8	1.00394	10884.8	0.99933
10428.4	0.96732	10428.4	0.99579	10890.9	1.00451	10890.9	0.99951
10430.1	0.97498	10430.1	0.98849	10897	1.00267	10897	0.99952
10431.9	0.97689	10431.9	0.99376	10903.2	1.00075	10903.2	0.99924
10433.7	0.97453	10433.7	0.99519	10909.4	0.99607	10909.4	0.99893
10435.4	0.97326	10435.4	0.98142	10915.6	0.9909	10915.6	0.99878
10437.2	0.96581	10437.2	0.98184	10921.9	0.98849	10921.9	0.99883
10438.9	0.97449	10439	0.98391	10928.2	0.98748	10928.2	0.99886
10440.8	0.97341	10440.8	0.98916	10934.5	0.98688	10934.5	0.99891
10442.5	0.97021	10442.5	0.98558	10940.8	0.9883	10940.8	0.99868
10444.4	0.97447	10444.4	0.98759	10947.2	0.99033	10947.2	0.99847
10446.2	0.97063	10446.2	0.99452	10953.6	0.99269	10953.6	0.9984
10447.9	0.974	10448	0.98615	10960	0.99501	10960	0.99836
10449.8	0.97761	10449.8	0.99349	10966.4	0.99923	10966.4	0.99828
10451.7	0.97767	10451.7	0.99257	10972.9	1.00395	10972.9	0.9983
10453.5	0.98396	10453.5	0.9859	10979.4	1.00856	10979.4	0.99849
10455.3	0.97746	10455.3	0.98764	10985.9	1.0115	10985.9	0.9986
10457.2	0.97935	10457.2	0.98954	10992.5	1.01051	10992.5	0.99855
10459	0.97593	10459	0.98965	10999.1	1.00464	10999.1	0.99849
10460.9	0.97566	10460.9	0.99342	11005.6	1.00258	11005.6	0.99878
10462.8	0.97436	10462.8	0.99649	11012.3	1.00082	11012.3	0.999
10464.6	0.9797	10464.6	0.99711	11018.9	1.00065	11018.9	0.99914
10466.5	0.97611	10466.5	0.99634	11025.6	1.00005	11025.6	0.99929
10468.4	0.97736	10468.4	0.98608	11032.4	0.99675	11032.4	0.99943
10470.3	0.98548	10470.3	0.98996	11039.1	0.99313	11039.1	0.99949
10472.2	0.97791	10472.2	0.99549	11045.9	0.9898	11045.9	0.9996
10474.1	0.98529	10474.1	1.0044	11052.7	0.98854	11052.7	0.99973
10476.1	0.97526	10476.1	0.99732	11059.5	0.9879	11059.5	0.99983
10478	0.9802	10478	0.99376	11066.4	0.98812	11066.4	0.99989
10479.9	0.98317	10479.9	0.99295	11073.2	0.99076	11073.2	1.00005
10481.8	0.97718	10481.8	0.99152	11080.2	0.99418	11080.2	1.00025
10483.8	0.9748	10483.8	0.99214	11087.1	0.99865	11087.1	1.00056
10485.7	0.97297	10485.7	1.00022	11094	1.00366	11094	1.00056
10487.7	0.97236	10487.7	0.9915	11101	1.00767	11101	1.0004
10489.7	0.97425	10489.7	0.99894	11108.1	1.00755	11108.1	1.00041
10491.6	0.97211	10491.6	1.00238	11115.1	1.00645	11115.1	1.00085
10493.6	0.97309	10493.6	0.99163	11122.2	1.00472	11122.2	1.0009
10495.6	0.9712	10495.6	1.00039	11129.3	1.00211	11129.3	1.00113
10497.6	0.97101	10497.6	0.99831	11136.4	1.00064	11136.4	1.00119
10499.6	0.97107	10499.6	0.99873	11143.6	1.00058	11143.6	1.00121
10501.6	0.97114	10501.6	0.99868	11150.8	1.00125	11150.8	1.00119
10503.6	0.97059	10503.6	0.99264	11158	1.00226	11158	1.00117
10505.6	0.96504	10505.7	0.99906	11165.2	1.00365	11165.2	1.00134
10507.7	0.96806	10507.7	0.99289	11172.5	1.00136	11172.5	1.00134
10509.7	0.96801	10509.7	0.99225	11179.8	0.99763	11179.8	1.00149
10511.7	0.96235	10511.7	0.98436	11187.1	0.99438	11187.1	1.00158
10513.8	0.96749	10513.8	0.99269	11194.4	0.99256	11194.4	1.0017
10515.9	0.96603	10515.9	0.99124	11201.8	0.99211	11201.8	1.00212
10517.9	0.96705	10517.9	0.98845
10520	0.96593	10520	0.99439
10522	0.96353	10522	0.99535
10524.1	0.95917	10524.2	0.99991
10526.2	0.9673	10526.3	0.98658
10528.3	0.96572	10528.3	0.99132
10530.4	0.96522	10530.4	0.98522
10532.5	0.96325	10532.5	0.98797
10534.6	0.96377	10534.6	0.99208
10536.8	0.96301	10536.8	0.98798
10538.9	0.9638	10539	0.98866
10541.1	0.9645	10541.1	0.99032
10543.2	0.96303	10543.2	0.99222
10545.4	0.96647	10545.4	0.99606
10547.5	0.96213	10547.5	0.99707
10549.7	0.95856	10549.7	0.99209
10551.8	0.95808	10551.9	0.99811
10554.1	0.96434	10554	0.99858
10556.3	0.96451	10556.3	0.99891
10558.5	0.96203	10558.5	0.99275
10560.6	0.96248	10560.6	1.00429
10562.8	0.96458	10562.8	0.9891
10565	0.96436	10565	0.99451
10567.2	0.96357	10567.2	0.99713
10569.5	0.97103	10569.5	1.00186
10571.7	0.96058	10571.8	0.98542
10574	0.96502	10574	0.99643
10576.2	0.96531	10576.2	1.00024
10578.4	0.96995	10578.4	0.99787
10580.7	0.96981	10580.7	0.99938
10583	0.96861	10583	0.99617
10585.3	0.98151	10585.3	1.01237
10587.5	0.96666	10587.6	0.99482
10589.9	0.9692	10589.9	0.97914
10592.1	0.97432	10592.1	0.98848
10594.4	0.97915	10594.4	0.99747
10596.8	0.98116	10596.8	0.98758
10599	0.98072	10599	0.98528
10601.4	0.98002	10601.4	0.98742
10603.7	0.98298	10603.7	0.98537
10606.1	0.986	10606.1	0.99972
10608.4	0.99201	10608.4	0.99195
10610.7	0.98538	10610.7	0.99736
10613.1	0.98652	10613.1	1.00059
10615.5	0.98874	10615.5	0.99904
10617.9	0.98908	10617.9	0.99737
10620.2	0.98975	10620.2	1.00061
10622.6	0.99012	10622.6	0.99537
10625	0.99453	10625	1.00311
10627.4	0.99441	10627.4	1.00362
10629.8	0.99523	10629.8	0.99519
10632.2	0.9996	10632.2	1.01141
10634.7	0.99658	10634.7	1.00017
10637.1	0.99736	10637.1	1.00496
10639.5	0.99794	10639.5	0.99731
10642	0.99662	10642	0.9991
10644.4	0.99531	10644.4	1.00426
10646.9	0.99104	10646.9	1.00681
10649.3	0.99984	10649.3	0.99932
10651.8	1.00032	10651.8	1.00142
10654.3	0.99698	10654.3	1.00176
10656.8	0.99585	10656.8	1.00181
10659.2	0.99902	10659.2	0.99784
10661.8	1.00084	10661.8	0.99646
10664.2	0.99357	10664.2	0.99523
10666.8	0.99914	10666.8	1.00707
10669.2	1.00255	10669.3	1.01024
10671.8	0.99863	10671.8	1.00892
10674.3	0.9957	10674.3	1.00477
10676.9	1.0011	10676.8	1.00079
10679.4	0.99475	10679.4	1.0025
10681.9	0.99642	10682	0.99702
10684.5	1.00232	10684.5	1.00839
10687	1.00477	10687	1.0014
10689.7	1.00794	10689.7	1.00139
10692.2	1.01039	10692.2	1.00059
10694.8	1.00814	10694.9	1.00688
10697.4	1.01045	10697.4	1.00151
10700	1.0116	10700	1.01347
10702.6	1.00958	10702.6	1.0015
10705.2	1.00948	10705.2	1.01082
10707.8	1.01051	10707.8	1.00931
10710.5	1.01431	10710.5	1.00782
10713.1	1.01275	10713.1	1.00336
10715.7	1.01734	10715.7	1.00156
10718.3	1.0145	10718.3	1.00376
10721	1.01574	10721	1.0075
10723.7	1.0202	10723.7	1.0055
10726.4	1.02168	10726.4	1.01008
10729.1	1.01877	10729.1	1.00817
10731.7	1.02353	10731.7	1.00338
10734.4	1.02513	10734.4	1.00975
10737.1	1.02425	10737.1	1.00893
10739.8	1.02348	10739.8	1.00916
10742.5	1.02011	10742.5	1.01089
10745.3	1.02386	10745.3	1.00983
10748	1.02126	10748	1.00576
10750.7	1.02462	10750.7	1.00158
10753.4	1.02467	10753.4	1.00175
10756.2	1.02125	10756.2	1.00319
10760	1.02728	10760.1	1.00225
10763.6	1.02572	10763.7	1.0029
10767.3	1.02467	10767.3	1.013
10771.1	1.02397	10771.1	1.01093
10774.8	1.02483	10774.8	1.00219
10778.6	1.02669	10778.5	1.00421
10782.2	1.02828	10782.2	1.00662
10786	1.02838	10785.9	1.01106
10789.7	1.03446	10789.8	1.00823
10793.6	1.02878	10793.6	1.00939
10797.3	1.03087	10797.3	1.01031
10801.1	1.0306	10801.1	1.00949
10805	1.03109	10805	1.00882
10808.8	1.03008	10808.8	1.00933
10812.7	1.03326	10812.7	1.00866
10816.5	1.03128	10816.5	1.00514
10820.3	1.03147	10820.3	1.00719
10824.2	1.03552	10824.2	1.00044
10828.1	1.02845	10828.1	1.0049
10831.9	1.03339	10831.9	1.00715
10835.9	1.03588	10835.9	0.99979
10839.8	1.03525	10839.8	1.00394
10843.8	1.03427	10843.8	1.00532
10847.8	1.03156	10847.8	1.00712
10851.6	1.03108	10851.7	1.0052
10855.7	1.03161	10855.7	1.00568
10859.6	1.03173	10859.6	1.00121
10863.6	1.02813	10863.6	1.00155
10867.6	1.03074	10867.6	0.9981
10871.6	1.02403	10871.6	1.00001
10875.7	1.02897	10875.7	1.00159
10879.7	1.02619	10879.7	0.99597
10883.8	1.0215	10883.8	1.00162
10887.9	1.02096	10887.9	0.99877
10891.9	1.02099	10891.9	0.99295
10896.1	1.01951	10896.1	1.00078
10900.1	1.01585	10900.1	0.99835
10904.4	1.01583	10904.3	0.99616
10908.4	1.01185	10908.4	0.99385
10912.6	1.01903	10912.6	1.00096
10916.7	1.00769	10916.7	0.99852
10920.9	1.01226	10920.9	0.99298
10925.1	1.01395	10925	0.99635
10929.2	1.00812	10929.2	0.9912
10933.5	1.0134	10933.5	0.99517
10937.6	1.00783	10937.6	0.9997
10941.9	1.00444	10942	0.9987
10946.1	1.00506	10946.1	0.99601
10950.4	1.00429	10950.4	0.99547
10954.7	1.00463	10954.7	1.00045
10959	1.00843	10959	1.00214
10963.2	1.00734	10963.2	0.99711
10967.6	0.99867	10967.6	1.00314
10971.9	0.9996	10971.8	0.99781
10976.2	0.9956	10976.2	1.00287
10980.5	1.00323	10980.5	0.99825
10984.9	0.99722	10984.9	1.00201
10989.3	0.9946	10989.2	1.00225
10993.6	1.00019	10993.6	1.0076
10998	0.99653	10998	1.00147
11002.5	0.99031	11002.5	0.99977
11006.8	0.99445	11006.8	1.00129
11011.3	0.99648	11011.3	0.99833
11015.7	0.98774	11015.7	0.99804
11020.2	0.99702	11020.2	1.00403
11024.6	0.99119	11024.6	1.00082
11029.1	0.98944	11029.1	1.00378
11033.5	0.99879	11033.5	0.9998
11038.1	0.9934	11038.1	0.99834
11042.6	0.98989	11042.6	0.99722
11047.2	0.98768	11047.1	1.00127
11051.6	0.99023	11051.6	0.99807
11056.2	0.99072	11056.2	0.99677
11060.7	0.98986	11060.7	1.00196
11065.3	0.99786	11065.4	0.99687
11069.9	0.98564	11069.9	1.00296
11074.5	0.9859	11074.5	1.00412
11079.1	0.98852	11079.1	1.00429
11083.7	0.99065	11083.7	0.99804
11088.4	0.99091	11088.4	1.00341
11092.9	0.98859	11092.9	1.00024
11097.7	0.9874	11097.7	1.00072
11102.3	0.99107	11102.3	1.00096
11107	0.98683	11107	0.99734
11111.7	0.98981	11111.7	0.99866
11116.4	0.99373	11116.4	0.99612
11121.2	0.98696	11121.2	0.99442
11125.8	0.9849	11125.8	0.99896
11130.6	0.98567	11130.6	0.99476
11135.3	0.99231	11135.3	0.99522
11140.1	0.9832	11140.1	0.99662
11144.9	0.9916	11144.9	0.99345
11149.6	0.98396	11149.6	1.00025
11154.5	0.99249	11154.6	0.99782
11159.3	0.98529	11159.3	1.00184
11164.1	0.99141	11164.1	0.99007
11169	0.98195	11169	1.00002
11173.7	0.98081	11173.7	0.99448
11178.7	0.97911	11178.7	0.98547

## Sheet: Figure 3g
R(Å)	BTO	Ag-BTO	W-BTO	Ag.W-BTO	R(Å)	Anatase TiO2
0	0.1347	0.23939	0.05173	0.58472	0	0.71932
0.03068	0.15234	0.22772	0.10115	0.56328	0.03068	0.68948
0.06136	0.19236	0.19619	0.17738	0.50315	0.06136	0.60363
0.09204	0.23604	0.15776	0.24948	0.41865	0.09204	0.47418
0.12272	0.27234	0.14201	0.31028	0.34077	0.12272	0.33084
0.1534	0.29537	0.17549	0.3551	0.32125	0.1534	0.25616
0.18408	0.30219	0.23944	0.38006	0.38524	0.18408	0.34541
0.21476	0.29211	0.3054	0.38205	0.49263	0.21476	0.51495
0.24544	0.26668	0.356	0.35897	0.59821	0.24544	0.68294
0.27612	0.23013	0.3803	0.31008	0.67489	0.27612	0.81538
0.3068	0.1905	0.37137	0.23635	0.70719	0.3068	0.89374
0.33748	0.16152	0.32587	0.14121	0.68772	0.33748	0.90731
0.36816	0.15895	0.24431	0.04125	0.617	0.36816	0.85261
0.39884	0.18378	0.13228	0.11076	0.50648	0.39884	0.73501
0.42951	0.2209	0.04539	0.23818	0.38954	0.42951	0.57512
0.46019	0.25744	0.17682	0.36222	0.34594	0.46019	0.43305
0.49087	0.28919	0.33249	0.47104	0.44326	0.49087	0.44356
0.52155	0.32094	0.47736	0.55404	0.62045	0.52155	0.64496
0.55223	0.36634	0.59498	0.6013	0.80455	0.55223	0.92407
0.58291	0.44287	0.67026	0.60423	0.95443	0.58291	1.20915
0.61359	0.56199	0.68985	0.55622	1.0431	0.61359	1.46353
0.64427	0.72416	0.64324	0.45348	1.05135	0.64427	1.66339
0.67495	0.9221	0.52421	0.29669	0.96791	0.67495	1.79279
0.70563	1.14462	0.33474	0.10954	0.79414	0.70563	1.84355
0.73631	1.37856	0.1385	0.21668	0.56596	0.73631	1.8168
0.76699	1.60938	0.34464	0.51356	0.46346	0.76699	1.72564
0.79767	1.82171	0.73506	0.84827	0.75207	0.79767	1.59936
0.82835	2.00001	1.17965	1.2014	1.27092	0.82835	1.48793
0.85903	2.12942	1.65229	1.55753	1.88072	0.85903	1.45745
0.88971	2.19672	2.13102	1.90203	2.52595	0.88971	1.55868
0.92039	2.19167	2.59437	2.22193	3.16767	0.92039	1.78817
0.95107	2.1086	3.02232	2.50746	3.77119	0.95107	2.09871
0.98175	1.94909	3.39802	2.7537	4.30496	0.98175	2.43745
1.01243	1.72705	3.70978	2.96236	4.74198	1.01243	2.76455
1.04311	1.4803	3.95315	3.14313	5.06193	1.04311	3.05602
1.07379	1.29363	4.13294	3.31417	5.2535	1.07379	3.30337
1.10447	1.30457	4.26476	3.50055	5.3171	1.10447	3.51373
1.13515	1.59115	4.37533	3.72983	5.26769	1.13515	3.70934
1.16583	2.08706	4.50017	4.02516	5.13783	1.16583	3.92459
1.19651	2.69501	4.67733	4.39849	4.97977	1.19651	4.19827
1.22718	3.34794	4.93753	4.84717	4.8635	1.22718	4.56189
1.25786	4.00026	5.2945	5.35525	4.86485	1.25786	5.0287
1.28854	4.61696	5.74092	5.89755	5.04068	1.28854	5.58965
1.31922	5.16913	6.25144	6.44429	5.40385	1.31922	6.21721
1.3499	5.63264	6.78997	6.96478	5.91966	1.3499	6.87284
1.38058	5.98804	7.31676	7.42997	6.52502	1.38058	7.51401
1.41126	6.22094	7.79357	7.81429	7.15067	1.41126	8.09911
1.44194	6.32234	8.18684	8.09682	7.73417	1.44194	8.59071
1.47262	6.28888	8.46947	8.26217	8.22463	1.47262	8.95759
1.5033	6.12294	8.62186	8.30092	8.58368	1.5033	9.17606
1.53398	5.83239	8.63236	8.20987	8.78522	1.53398	9.23077
1.56466	5.43018	8.4973	7.99193	8.81478	1.56466	9.11508
1.59534	4.93368	8.22077	7.65574	8.66876	1.59534	8.83092
1.62602	4.36379	7.81397	7.21501	8.35343	1.62602	8.38838
1.6567	3.74405	7.29433	6.68773	7.88381	1.6567	7.8048
1.68738	3.09965	6.68445	6.09507	7.28225	1.68738	7.10363
1.71806	2.45677	6.01085	5.46031	6.5769	1.71806	6.31302
1.74874	1.84268	5.30273	4.80765	5.80008	1.74874	5.46438
1.77942	1.28836	4.59078	4.1611	4.98683	1.77942	4.59098
1.8101	0.83987	3.90617	3.54345	4.17374	1.8101	3.72705
1.84078	0.58918	3.27962	2.97537	3.39851	1.84078	2.90787
1.87146	0.61403	2.74014	2.47453	2.70063	1.87146	2.17255
1.90214	0.77345	2.31217	2.05456	2.1232	1.90214	1.57275
1.93282	0.92236	2.00916	1.72348	1.7119	1.93282	1.1871
1.9635	1.01289	1.82487	1.48164	1.4973	1.9635	1.08891
1.99418	1.03415	1.73075	1.32039	1.45724	1.99418	1.21709
2.02485	0.98738	1.68701	1.22444	1.51711	2.02485	1.4252
2.05553	0.87865	1.65853	1.1783	1.6037	2.05553	1.62695
2.08621	0.71614	1.6235	1.17283	1.67572	2.08621	1.79419
2.11689	0.50943	1.57402	1.20746	1.71956	2.11689	1.92547
2.14757	0.27454	1.51418	1.28736	1.73914	2.14757	2.03097
2.17825	0.14184	1.45857	1.41809	1.74947	2.17825	2.12592
2.20893	0.38448	1.43079	1.60142	1.77262	2.20893	2.22697
2.23961	0.71152	1.45901	1.83428	1.83326	2.23961	2.34946
2.27029	1.0656	1.56601	2.1099	1.95241	2.27029	2.50506
2.30097	1.43697	1.75885	2.41936	2.14113	2.30097	2.70021
2.33165	1.81866	2.02811	2.75251	2.39825	2.33165	2.93553
2.36233	2.20314	2.35531	3.09842	2.71288	2.36233	3.20629
2.39301	2.58176	2.71976	3.44559	3.06878	2.39301	3.50358
2.42369	2.94483	3.10153	3.78224	3.44772	2.42369	3.81551
2.45437	3.28209	3.48222	4.09664	3.83119	2.45437	4.12846
2.48505	3.58332	3.84505	4.37768	4.20146	2.48505	4.42816
2.51573	3.83905	4.17509	4.61538	4.5421	2.51573	4.70069
2.54641	4.04129	4.45965	4.8015	4.83867	2.54641	4.93339
2.57709	4.1841	4.68866	4.93002	5.07926	2.57709	5.11569
2.60777	4.26401	4.85512	4.99746	5.255	2.60777	5.23972
2.63845	4.28031	4.95524	5.00305	5.36037	2.63845	5.30075
2.66913	4.235	4.98853	4.94865	5.3933	2.66913	5.29734
2.69981	4.13253	4.95745	4.83835	5.35493	2.69981	5.23115
2.73049	3.97931	4.86686	4.67796	5.2491	2.73049	5.10647
2.76117	3.78301	4.7232	4.47422	5.08154	2.76117	4.92947
2.79185	3.55175	4.53346	4.23394	4.85893	2.79185	4.7072
2.82252	3.29316	4.3042	3.9632	4.58776	2.82252	4.44661
2.8532	3.01369	4.0406	3.6668	4.27353	2.8532	4.15367
2.88388	2.71801	3.74599	3.34794	3.92008	2.88388	3.8328
2.91456	2.40887	3.42172	3.00855	3.5295	2.91456	3.48692
2.94524	2.08736	3.06779	2.65009	3.10257	2.94524	3.11814
2.97592	1.75361	2.68385	2.27511	2.63976	2.97592	2.72931
3.0066	1.40789	2.27091	1.88984	2.14282	3.0066	2.32668
3.03728	1.05211	1.83386	1.50926	1.61749	3.03728	1.92462
3.06796	0.69342	1.38662	1.16879	1.08096	3.06796	1.55491
3.09864	0.36326	0.96844	0.94745	0.60404	3.09864	1.28289
3.12932	0.27812	0.70216	0.9544	0.53891	3.12932	1.20719
3.16	0.5608	0.79733	1.18613	0.98758	3.16	1.37067
3.19068	0.90281	1.16609	1.5298	1.54153	3.19068	1.69656
3.22136	1.23402	1.6111	1.90172	2.09006	3.22136	2.08766
3.25204	1.53515	2.05211	2.25793	2.59798	3.25204	2.48173
3.28272	1.79427	2.45434	2.57281	3.04316	3.28272	2.84147
3.3134	2.00238	2.7969	2.82951	3.40854	3.3134	3.1427
3.34408	2.15303	3.06544	3.01665	3.6811	3.34408	3.36907
3.37476	2.24249	3.25047	3.12733	3.85213	3.37476	3.51025
3.40544	2.26986	3.34698	3.1588	3.91757	3.40544	3.56124
3.43612	2.23723	3.35439	3.11229	3.87822	3.43612	3.52204
3.4668	2.14952	3.27635	2.99266	3.73972	3.4668	3.39733
3.49748	2.01426	3.12047	2.80807	3.51219	3.49748	3.19595
3.52816	1.84119	2.89776	2.56936	3.20966	3.52816	2.93027
3.55884	1.64181	2.62187	2.28929	2.84924	3.55884	2.61522
3.58952	1.42884	2.30823	1.98174	2.45017	3.58952	2.26732
3.62019	1.21578	1.97306	1.66077	2.03276	3.62019	1.90345
3.65087	1.01643	1.63229	1.33967	1.61761	3.65087	1.53969
3.68155	0.84433	1.30057	1.03004	1.22532	3.68155	1.18997
3.71223	0.71145	0.99042	0.74094	0.87818	3.71223	0.86502
3.74291	0.62505	0.71198	0.47824	0.60736	3.74291	0.57131
3.77359	0.58344	0.47452	0.2443	0.46602	3.77359	0.31076
3.80427	0.57591	0.29556	0.04156	0.48963	3.80427	0.08583
3.83495	0.58934	0.22901	0.15039	0.61369	3.83495	0.14298
3.86563	0.61482	0.30492	0.31854	0.76911	3.86563	0.3387
3.89631	0.64892	0.44247	0.47752	0.93299	3.89631	0.53299
3.92699	0.69128	0.59828	0.63152	1.10159	3.92699	0.72834
3.95767	0.74169	0.76156	0.78221	1.27399	3.95767	0.92467
3.98835	0.7982	0.92667	0.92834	1.44662	3.98835	1.11809
4.01903	0.85683	1.08721	1.06629	1.61233	4.01903	1.30192
4.04971	0.9123	1.23571	1.1911	1.76153	4.04971	1.46827
4.08039	0.95915	1.36447	1.29765	1.88387	4.08039	1.60942
4.11107	0.99269	1.46657	1.38155	1.96981	4.11107	1.71904
4.14175	1.00962	1.53673	1.43985	2.01192	4.14175	1.79304
4.17243	1.0084	1.57192	1.47158	2.00565	4.17243	1.83009
4.20311	0.98934	1.5717	1.47784	1.94993	4.20311	1.83186
4.23379	0.9545	1.53835	1.46182	1.84738	4.23379	1.80299
4.26447	0.9075	1.47686	1.42845	1.70434	4.26447	1.75056
4.29515	0.85305	1.39459	1.38381	1.53089	4.29515	1.68343
4.32583	0.7964	1.30084	1.33432	1.34089	4.32583	1.61093
4.35651	0.74253	1.20597	1.28567	1.15224	4.35651	1.54138
4.38719	0.69525	1.1201	1.24176	0.98692	4.38719	1.48041
4.41786	0.65635	1.05124	1.20398	0.86888	4.41786	1.42979
4.44854	0.62522	1.00321	1.17107	0.81518	4.44854	1.38721
4.47922	0.59921	0.97451	1.13971	0.82295	4.47922	1.34735
4.5099	0.5746	0.95903	1.10548	0.86917	4.5099	1.30359
4.54058	0.54771	0.94839	1.06399	0.92616	4.54058	1.24975
4.57126	0.51563	0.93443	1.01162	0.97307	4.57126	1.18126
4.60194	0.47661	0.91068	0.94586	0.99758	4.60194	1.09562
4.63262	0.43002	0.8729	0.86543	0.99379	4.63262	0.99236
4.6633	0.37616	0.81881	0.77011	0.9601	4.6633	0.87266
4.69398	0.31625	0.74776	0.66063	0.89764	4.69398	0.73894
4.72466	0.25259	0.66032	0.53864	0.80936	4.72466	0.59454
4.75534	0.19009	0.55831	0.40739	0.69958	4.75534	0.4442
4.78602	0.14132	0.44555	0.27489	0.57435	4.78602	0.29734
4.8167	0.13333	0.33096	0.17184	0.44363	4.8167	0.18697
4.84738	0.17675	0.24013	0.19073	0.32912	4.84738	0.20607
4.87806	0.24669	0.23283	0.31796	0.28102	4.87806	0.3366
4.90874	0.3247	0.32716	0.47283	0.34375	4.90874	0.49561
4.93942	0.40205	0.46737	0.63011	0.47793	4.93942	0.65715
4.9701	0.47314	0.61898	0.77922	0.63527	4.9701	0.81062
5.00078	0.53333	0.76623	0.91231	0.79221	5.00078	0.94799
5.03146	0.57843	0.89879	1.02229	0.93535	5.03146	1.06162
5.06214	0.60482	1.0081	1.10261	1.05462	5.06214	1.14415
5.09282	0.60967	1.0867	1.14756	1.14157	5.09282	1.1888
5.1235	0.59136	1.12835	1.15262	1.18917	5.1235	1.18995
5.15418	0.54991	1.12829	1.11484	1.19204	5.15418	1.14365
5.18486	0.48778	1.08367	1.03316	1.14682	5.18486	1.04817
5.21553	0.41149	0.99378	0.90863	1.05257	5.21553	0.90428
5.24621	0.33551	0.86033	0.74459	0.91102	5.24621	0.71562
5.27689	0.28954	0.68759	0.54674	0.72685	5.27689	0.48902
5.30757	0.31028	0.48283	0.32386	0.50832	5.30757	0.23769
5.33825	0.39627	0.25957	0.10199	0.2718	5.33825	0.10384
5.36893	0.51498	0.10652	0.19593	0.12661	5.36893	0.35673
5.39961	0.64124	0.28813	0.43761	0.32344	5.39961	0.6348
5.43029	0.76009	0.52742	0.67127	0.57673	5.43029	0.8973
5.46097	0.86171	0.75508	0.88166	0.81623	5.46097	1.12938
5.49165	0.93916	0.95598	1.05844	1.02483	5.49165	1.3191
5.52233	0.98766	1.11976	1.19341	1.19086	5.52233	1.45682
5.55301	1.00439	1.23853	1.28048	1.3056	5.55301	1.53557
5.58369	0.98849	1.30683	1.31595	1.36317	5.58369	1.55143
5.61437	0.94112	1.32186	1.29873	1.36082	5.61437	1.50382
5.64505	0.86544	1.28354	1.23035	1.29903	5.64505	1.3955
5.67573	0.7667	1.1946	1.11495	1.18149	5.67573	1.23258
5.70641	0.65256	1.0604	0.95912	1.01502	5.70641	1.02432
5.73709	0.53393	0.88887	0.7718	0.80941	5.73709	0.78321
5.76777	0.42708	0.69051	0.56458	0.57773	5.76777	0.52632
5.79845	0.35605	0.4797	0.35483	0.34019	5.79845	0.28751
5.82913	0.34399	0.28345	0.19071	0.16704	5.82913	0.20824
5.85981	0.3861	0.19525	0.22271	0.26517	5.85981	0.37662
5.89049	0.45274	0.30635	0.3832	0.46659	5.89049	0.5796
5.92117	0.51879	0.47016	0.54409	0.65276	5.92117	0.75413
5.95185	0.57023	0.61868	0.67739	0.80181	5.95185	0.88375
5.98253	0.60005	0.73443	0.77356	0.90447	5.98253	0.96107
6.0132	0.60531	0.81017	0.82823	0.95614	6.0132	0.98314
6.04388	0.58569	0.84285	0.84004	0.95559	6.04388	0.9506
6.07456	0.54282	0.83227	0.81013	0.90466	6.07456	0.86715
6.10524	0.47988	0.78063	0.74169	0.80788	6.10524	0.73924
6.13592	0.4014	0.6921	0.63974	0.67218	6.13592	0.57564
6.1666	0.31345	0.57251	0.51073	0.50659	6.1666	0.38756
6.19728	0.22505	0.42906	0.3624	0.32275	6.19728	0.19275
6.22796	0.15441	0.27053	0.20492	0.14437	6.22796	0.10446
6.25864	0.13912	0.11369	0.07444	0.13489	6.25864	0.26905
6.28932	0.18694	0.10722	0.1578	0.30361	6.28932	0.45414
6.32	0.25586	0.25891	0.30614	0.47492	6.32	0.62089
6.35068	0.32257	0.41115	0.44552	0.62656	6.35068	0.76023
6.38136	0.37874	0.54869	0.56699	0.75151	6.38136	0.86756
6.41204	0.42084	0.66619	0.66638	0.84632	6.41204	0.94096
6.44272	0.44732	0.76051	0.74129	0.90985	6.44272	0.98073
6.4734	0.45765	0.8299	0.79072	0.94286	6.4734	0.98911
6.50408	0.45207	0.87372	0.81478	0.94761	6.50408	0.96981
6.53476	0.43128	0.89232	0.8146	0.92741	6.53476	0.92763
6.56544	0.39636	0.88683	0.79219	0.88618	6.56544	0.86798
6.59612	0.34865	0.85903	0.75033	0.82798	6.59612	0.79648
6.6268	0.2897	0.81133	0.69265	0.75663	6.6268	0.71873
6.65748	0.22126	0.74669	0.62374	0.67557	6.65748	0.64042
6.68816	0.14523	0.66885	0.54962	0.58796	6.68816	0.56769
6.71884	0.06385	0.58254	0.47848	0.49728	6.71884	0.50787
6.74952	0.02338	0.49424	0.42139	0.40856	6.74952	0.46958
6.7802	0.10831	0.41333	0.39115	0.33115	6.7802	0.46063
6.81087	0.19308	0.35344	0.39614	0.28225	6.81087	0.48356
6.84155	0.27431	0.32991	0.43302	0.2822	6.84155	0.53325
6.87223	0.34971	0.3482	0.48952	0.33159	6.87223	0.59995
6.90291	0.41721	0.39651	0.55281	0.40962	6.90291	0.67341
6.93359	0.4751	0.45728	0.61328	0.49671	6.93359	0.74478
6.96427	0.52206	0.51725	0.66452	0.58053	6.96427	0.80683
6.99495	0.55727	0.56829	0.70243	0.65316	6.99495	0.85385
7.02563	0.58045	0.6057	0.72468	0.70921	7.02563	0.88155
7.05631	0.59186	0.62707	0.73035	0.745	7.05631	0.88714
7.08699	0.59228	0.63165	0.71971	0.75838	7.08699	0.86932
7.11767	0.58294	0.62004	0.69407	0.74865	7.11767	0.82838
7.14835	0.56543	0.59391	0.65563	0.71653	7.14835	0.76612
7.17903	0.54151	0.55581	0.60728	0.66413	7.17903	0.6858
7.20971	0.51304	0.50897	0.55238	0.59479	7.20971	0.59198
7.24039	0.48175	0.457	0.4946	0.51297	7.24039	0.49051
7.27107	0.44915	0.40367	0.43765	0.42422	7.27107	0.3887
7.30175	0.41641	0.35269	0.38517	0.33537	7.30175	0.29615
7.33243	0.38438	0.30752	0.34051	0.25541	7.33243	0.22664
7.36311	0.35355	0.27113	0.3065	0.19733	7.36311	0.19668
7.39379	0.32419	0.2458	0.28507	0.17594	7.39379	0.20823
7.42447	0.29647	0.23273	0.27675	0.19096	7.42447	0.24069
7.45515	0.27052	0.23171	0.28039	0.22319	7.45515	0.27476
7.48583	0.24648	0.24109	0.29343	0.25643	7.48583	0.30148
7.51651	0.22451	0.25823	0.31259	0.28341	7.51651	0.31829
7.54719	0.20472	0.28004	0.3344	0.30193	7.54719	0.32577
7.57787	0.18708	0.30321	0.35544	0.31217	7.57787	0.32594
7.60854	0.17146	0.32446	0.37249	0.31527	7.60854	0.32117
7.63922	0.15772	0.34061	0.38257	0.31254	7.63922	0.31331
7.6699	0.14593	0.34877	0.38314	0.30496	7.6699	0.30314
7.70058	0.13662	0.34658	0.37228	0.29293	7.70058	0.2902
7.73126	0.13087	0.33238	0.34884	0.27634	7.73126	0.27313
7.76194	0.13003	0.30537	0.31258	0.25488	7.76194	0.25037
7.79262	0.13493	0.26572	0.26431	0.22852	7.79262	0.22088
7.8233	0.14516	0.2147	0.20607	0.19814	7.8233	0.18493
7.85398	0.15905	0.1549	0.1419	0.16636	7.85398	0.14508
7.88466	0.17425	0.09171	0.08238	0.13875	7.88466	0.10884
7.91534	0.18837	0.04847	0.06892	0.12448	7.91534	0.0935
7.94602	0.19927	0.08343	0.11903	0.13091	7.94602	0.11313
7.9767	0.20528	0.14557	0.18127	0.15413	7.9767	0.15336
8.00738	0.20521	0.20479	0.23813	0.18359	8.00738	0.1969
8.03806	0.19851	0.25433	0.28374	0.21069	8.03806	0.235
8.06874	0.18526	0.29068	0.3148	0.2299	8.06874	0.26306
8.09942	0.1663	0.31167	0.32938	0.23786	8.09942	0.27869
8.1301	0.14338	0.31628	0.32671	0.23281	8.1301	0.28132
8.16078	0.11956	0.30472	0.3072	0.21456	8.16078	0.27252
8.19146	0.09987	0.2785	0.27254	0.18484	8.19146	0.25641
8.22214	0.09105	0.24074	0.22583	0.14853	8.22214	0.24034
[truncated: 57 more rows]

## Sheet: Figure 3h
R(Å)	Ag-BTO	Ag.W-BTO	R(Å)	Ag foil	Ag2O
[truncated: 326 more rows]

[truncated: 81 more sheets: Figure 3i, Figure 4a, Figure 4b, Figure 4c, Figure 4d, Figure 5a, Figure 5b, Figure 5c, Figure 5d, Figure 6a, Figure 6b, Figure 6c, Figure 6d, Figure 6e, Figure 7a, Figure 7b, Figure 7c, Figure 8a, Figure 8c, Supplementary Figure 12a …]
